# Supplementary material for: Illumina Sequencing Reveals Aberrant Expression of MicroRNAs and Their Variants in Whitefish (Coregonus lavaretus) Liver after Exposure to Microcystin-LR
Source: PLoS One. 2016 Jul 8;11(7):e0158899. doi: 10.1371/journal.pone.0158899 (PMC4938405; doi:10.1371/journal.pone.0158899)
Supplement: S2 Table — Summary at the read level of miRBase mapped (exact) miRNAs across 13 liver samples (s_1 through s_13) of whitefish examined in the study. The table contains columns with individual, precursor and family miRNA names for Salmo salar (miRBase_21), the read counts (RC) and the reads per million (RPM), the reads normalized by the total number of genome mapped reads. (XLSX) [file pone.0158899.s006.xlsx]

## Sheet: S3_Table
S2 Table. Complete data of miRNA expression in the liver of whitefish. Summary at the read level of miRBase mapped (exact) miRNAs across 13 liver samples (s_1 through s_13) of whitefish examined in the study. The table contains columns with individual, precursor and family miRNA names for Salmo salar (miRBase_21), the read counts (RC) and the reads per million (RPM), the reads normalized by the t…
No.	miRNA name		miRNA family	s_1		s_2		s_3		s_4		s_5		s_6		s_7		s_8		s_9		s_10		s_11		s_12		s_13
		pre-miRNA		RC	RPM	RC	RMP	RC	RPM	RC	RPM	RC	RPM	RC	RPM	RC	RPM	RC	RPM	RC	RPM	RC	RPM	RC	RPM	RC	RPM	RC	RPM
1	MiRlet7a-3-3p	pre-miRlet7a-2	MiRlet7	0	0	0	0	17	6.95155	0	0	0	0	6	4.10422	9	6.74592	0	0	0	0	0	0	0	0	0	0	7	3.59469
2	MiRlet7a-3p	pre-miRlet7a-2	MiRlet7	19	4.58863	7	3.95256	12	4.90697	0	0	6	4.655	18	12.3127	15	11.2432	4	1.46696	2	0.748542	0	0	6	3.61562	4	5.38143	3	1.54058
3	MiRlet7a-4-3p	pre-miRlet7a-4	MiRlet7	284	68.588	116	65.4996	250	102.229	17	10.859	43	33.3608	292	199.739	206	154.407	100	36.6741	29	10.8539	54	43.1475	142	85.5696	44	59.1957	139	71.3803
4	MiRlet7a-5p	pre-miRlet7a-3	MiRlet7	116911	28234.8	82656	46671.9	110260	45086.9	12868	8219.63	50593	39251.7	29484	20168.2	34111	25567.8	70260	25767.2	38895	14557.3	38513	30773	22402	13499.5	10082	13563.9	28041	14399.8
5	MiRlet7b-3p	pre-miRlet7b-2	MiRlet7	847	204.556	160	90.3443	306	125.128	0	0	176	136.547	1132	774.33	1606	1203.77	432	158.432	154	57.6378	269	214.938	1623	978.024	278	374.009	1700	872.996
6	MiRlet7b-5p	pre-miRlet7b-2	MiRlet7	3122	753.984	2792	1576.51	2817	1151.91	494	315.55	1167	905.397	2141	1464.52	2107	1579.3	3250	1191.91	1379	516.12	1983	1584.47	2223	1339.59	790	1062.83	3093	1588.34
7	MiRlet7c-2-3p	pre-miRlet7c-2	MiRlet7	2	0.483014	0	0	0	0	0	0	0	0	0	0	0	0	0	0	0	0	0	0	0	0	0	0	0	0
8	MiRlet7c-3p	pre-miRlet7c-1	MiRlet7	83	20.0451	0	0	18	7.36046	6	3.83259	0	0	190	129.967	96	71.9565	6	2.20045	0	0	0	0	44	26.5145	0	0	30	15.4058
9	MiRlet7c-5p	pre-miRlet7c-1	MiRlet7	9708	2344.55	6224	3514.39	8603	3517.89	989	631.739	4350	3374.87	2542	1738.82	2846	2133.21	5201	1907.42	2998	1122.07	3237	2586.45	1880	1132.89	815	1096.47	2352	1207.82
10	MiRlet7d-5p	pre-miRlet7d-1	MiRlet7	953	230.156	328	185.206	502	205.275	67	42.7973	220	170.683	964	659.412	762	571.155	305	111.856	140	52.398	222	177.384	588	354.33	145	195.077	537	275.764
11	MiRlet7e-3p	pre-miRlet7e-1	MiRlet7	0	0	31	17.5042	0	0	0	0	0	0	0	0	0	0	0	0	0	0	12	9.58833	0	0	0	0	0	0
12	MiRlet7e-5p	pre-miRlet7e-2	MiRlet7	39919	9640.71	15196	8580.45	35865	14665.7	2164	1382.29	8529	6617.08	5079	3474.22	4357	3265.78	10148	3721.69	5021	1879.22	7845	6268.37	3658	2204.32	1588	2136.43	4420	2269.79
13	MiRlet7f-3p	pre-miRlet7f	MiRlet7	19	4.58863	1	0.564652	5	2.04457	0	0	3	2.3275	14	9.57652	7	5.24683	1	0.366741	2	0.748542	2	1.59806	6	3.61562	2	2.69071	4	2.05411
14	MiRlet7f-5p	pre-miRlet7f	MiRlet7	0	0	0	0	327	133.715	0	0	0	0	0	0	0	0	0	0	0	0	0	0	0	0	0	0	0	0
15	MiRlet7g-3p	pre-miRlet7g-1	MiRlet7	78	18.8375	28	15.8102	94	38.438	4	2.55506	8	6.20666	12	8.20845	8	5.99638	20	7.33482	20	7.48542	8	6.39222	16	9.64164	4	5.38143	4	2.05411
16	MiRlet7g-5p	pre-miRlet7g-1	MiRlet7	19012	4591.53	15269	8621.67	30181	12341.4	2559	1634.6	9510	7378.17	3648	2495.37	4156	3115.12	11803	4328.65	6695	2505.75	7689	6143.72	3297	1986.78	1750	2354.38	3536	1815.83
17	MiRlet7h-3p	pre-miRlet7h	MiRlet7	1984	479.15	529	298.701	638	260.887	110	70.2642	315	244.387	604	413.158	485	363.53	995	364.907	310	116.024	507	405.107	636	383.255	259	348.448	512	262.926
18	MiRlet7h-5p	pre-miRlet7h	MiRlet7	5173	1249.32	2708	1529.08	4786	1957.06	486	310.44	1588	1232.02	791	541.073	673	504.445	2082	763.555	1198	448.377	1452	1160.19	631	380.242	317	426.478	801	411.335
19	MiRlet7i-2-3p	pre-miRlet7i-2	MiRlet7	169	40.8147	0	0	104	42.5271	0	0	0	0	0	0	0	0	50	18.3371	0	0	0	0	0	0	0	0	0	0
20	MiRlet7i-5p	pre-miRlet7i-2	MiRlet7	13907	3358.64	3921	2214	10512	4298.51	986	629.823	2525	1958.98	2575	1761.4	1936	1451.12	4325	1586.16	1428	534.459	2882	2302.8	1503	905.712	674	906.771	2163	1110.76
21	MiRlet7j-3p	pre-miRlet7j	MiRlet7	0	0	0	0	0	0	0	0	0	0	0	0	1	0.749547	0	0	0	0	1	0.799028	0	0	0	0	0	0
22	MiRlet7j-5p	pre-miRlet7j	MiRlet7	0	0	0	0	25	10.2229	0	0	22	17.0683	0	0	0	0	23	8.43505	0	0	0	0	0	0	0	0	0	0
23	MiR100a-2-3p	pre-miR100a-2	MiR10	44	10.6263	9	5.08187	14	5.7248	2	1.27753	5	3.87917	3	2.05211	2	1.49909	7	2.56719	1	0.374271	6	4.79417	1	0.602603	2	2.69071	1	0.513527
24	MiR100a-3p	pre-miR100a-1	MiR10	873	210.835	0	0	0	0	0	0	0	0	0	0	0	0	0	0	0	0	0	0	0	0	0	0	0	0
25	MiR100a-5p	pre-miR100a-2	MiR10	324877	78460	154186	87061.4	194816	79663.1	21107	13482.4	69366	53816.4	36816	25183.5	40274	30187.3	119400	43788.9	64369	24091.5	72270	57745.7	30128	18155.2	12522	16846.6	24544	12604
26	MiR101a-3p	pre-miR101a-1	MiR101	9440	2279.82	3028	1709.77	10267	4198.33	446	284.889	811	629.201	471	322.181	444	332.799	1967	721.38	751	281.078	1868	1492.58	390	235.015	215	289.252	416	213.627
27	MiR101a-5p	pre-miR101a-1	MiR101	306	73.9011	121	68.3229	302	123.492	13	8.30395	40	31.0333	7	4.78826	14	10.4937	82	30.0728	15	5.61407	75	59.9271	19	11.4495	3	4.03607	14	7.18938
28	MiR101b-3p	pre-miR101b-1	MiR101	6322	1526.81	1245	702.991	3937	1609.9	157	100.286	336	260.68	27	18.469	15	11.2432	1008	369.675	354	132.492	664	530.554	68	40.977	122	164.134	28	14.3788
29	MiR101b-5p	pre-miR101b-1	MiR101	5713	1379.73	1206	680.97	1236	505.418	136	86.8721	830	643.941	69	47.1986	57	42.7242	977	358.306	554	207.346	712	568.908	166	100.032	136	182.969	58	29.7846
30	MiR103-3p	pre-miR103	MiR103	1672	403.799	945	533.596	1386	566.755	157	100.286	401	311.109	680	465.145	539	404.006	1183	433.855	456	170.668	674	538.545	412	248.272	305	410.334	405	207.979
31	MiR103-5p	pre-miR103	MiR103	1	0.241507	0	0	0	0	28	17.8854	1	0.775833	0	0	0	0	0	0	0	0	0	0	1	0.602603	0	0	0	0
32	MiR106a-3p	pre-miR106a-1	MiR17	32	7.72822	0	0	23	9.40503	0	0	3	2.3275	0	0	8	5.99638	0	0	3	1.12281	0	0	0	0	4	5.38143	10	5.13527
33	MiR106a-5p	pre-miR106a-1	MiR17	152	36.709	159	89.7796	283	115.723	14	8.94272	34	26.3783	60	41.0422	23	17.2396	78	28.6058	47	17.5907	66	52.7358	40	24.1041	14	18.835	41	21.0546
34	MiR106b-5p	pre-miR106b	MiR17	2	0.483014	4	2.25861	14	5.7248	0	0	0	0	0	0	2	1.49909	0	0	0	0	0	0	0	0	0	0	2	1.02705
35	MiR107-3p	pre-miR107	MiR103	1552	374.819	609	343.873	1140	466.163	133	84.9558	317	245.939	331	226.416	259	194.133	712	261.12	252	94.3164	409	326.802	274	165.113	191	256.963	244	125.301
36	MiR107-5p	pre-miR107	MiR103	38	9.17726	7	3.95256	16	6.54263	1	0.638765	4	3.10333	5	3.42019	2	1.49909	3	1.10022	3	1.12281	3	2.39708	4	2.41041	2	2.69071	2	1.02705
37	MiR10a-2-3p	pre-miR10a-2	MiR10	70	16.9055	8	4.51721	33	13.4942	4	2.55506	10	7.75833	27	18.469	17	12.7423	6	2.20045	4	1.49708	9	7.19125	15	9.03904	4	5.38143	34	17.4599
38	MiR10a-3p	pre-miR10a-1	MiR10	84	20.2866	11	6.21117	39	15.9477	5	3.19383	13	10.0858	28	19.153	20	14.9909	9	3.30067	5	1.87136	10	7.99028	19	11.4495	6	8.07214	35	17.9735
39	MiR10a-5p	pre-miR10a-1	MiR10	96182	23228.6	57341	32377.7	86845	35512.2	11363	7258.29	35291	27379.9	97540	66721	98397	73753.2	53469	19609.3	24662	9230.28	39379	31464.9	73296	44168.4	21033	28296.9	68592	35223.9
40	MiR10b-2-3p	pre-miR10b-2	MiR10	0	0	0	0	0	0	0	0	0	0	2	1.36807	7	5.24683	0	0	0	0	0	0	1	0.602603	0	0	0	0
41	MiR10b-3p	pre-miR10b-1	MiR10	0	0	0	0	0	0	0	0	0	0	0	0	2	1.49909	0	0	0	0	0	0	0	0	0	0	2	1.02705
42	MiR10b-5p	pre-miR10b-2	MiR10	3861	932.458	4251	2400.33	5206	2128.81	718	458.634	1431	1110.22	11838	8097.63	13667	10244.1	3056	1120.76	1073	401.593	1598	1276.85	6930	4176.04	1747	2350.34	2278	1169.82
43	MiR10d-3p	pre-miR10d-2	MiR10	0	0	0	0	0	0	0	0	0	0	2	1.36807	0	0	0	0	0	0	0	0	0	0	0	0	0	0
44	MiR10d-5p	pre-miR10d-1	MiR10	724	174.851	727	410.502	1015	415.048	0	0	200	155.167	2743	1876.31	3171	2376.81	362	132.76	172	64.3747	240	191.767	1685	1015.39	470	632.318	592	304.008
45	MiR122-2-3p	pre-miR122-2	MiR122	1823	440.267	895	505.363	2155	881.211	117	74.7356	284	220.337	47	32.1497	53	39.726	591	216.744	264	98.8076	425	339.587	205	123.534	127	170.86	141	72.4074
46	MiR122-3p	pre-miR122-1	MiR122	3	0.724521	0	0	2	0.817829	0	0	0	0	0	0	0	0	0	0	0	0	1	0.799028	1	0.602603	0	0	0	0
47	MiR122-5p	pre-miR122-2	MiR122	222214	53666.2	110144	62193	178927	73165.8	15642	9991.57	35535	27569.2	1116	763.385	1100	824.502	84297	30915.2	34128	12773.1	50897	40668.1	10351	6237.54	5907	7947.03	10630	5458.8
48	MiR125a-2-3p	pre-miR125a-2	MiR10	109	26.3242	22	12.4223	13	5.31589	2	1.27753	26	20.1717	213	145.7	278	208.374	33	12.1025	11	4.11698	15	11.9854	177	106.661	29	39.0154	192	98.5972
49	MiR125a-3p	pre-miR125a-1	MiR10	87	21.0111	36	20.3275	27	11.0407	5	3.19383	26	20.1717	144	98.5013	146	109.434	41	15.0364	25	9.35678	17	13.5835	207	124.739	67	90.1389	150	77.0291
50	MiR125a-5p	pre-miR125a-1	MiR10	46544	11240.7	11342	6404.28	11213	4585.16	2622	1674.84	11025	8553.56	7747	5299.24	12096	9066.52	20164	7394.97	9072	3395.39	9220	7367.04	10311	6213.44	3066	4124.87	9591	4925.24
51	MiR125b-1-3p	pre-miR125b-1	MiR10	5	1.20753	3	1.69396	4	1.63566	0	0	2	1.55167	38	25.9934	45	33.7296	4	1.46696	0	0	5	3.99514	46	27.7197	2	2.69071	21	10.7841
52	MiR125b-2-3p	pre-miR125b-2	MiR10	6	1.44904	1	0.564652	4	1.63566	0	0	0	0	12	8.20845	14	10.4937	0	0	2	0.748542	7	5.59319	12	7.23123	0	0	8	4.10822
53	MiR125b-5p	pre-miR125b-2	MiR10	27425	6623.33	4494	2537.55	5702	2331.63	1855	1184.91	6931	5377.3	12573	8600.4	24616	18450.9	13658	5008.95	5491	2055.12	6163	4924.41	32028	19300.2	5667	7624.14	25345	13015.4
54	MiR126-3p	pre-miR126-4	MiR126	22716	5486.07	6281	3546.58	15385	6291.15	827	528.259	1894	1469.43	6618	4526.96	5698	4270.92	3540	1298.26	1908	714.11	2605	2081.47	4406	2655.07	1232	1657.48	3670	1884.65
55	MiR126-5p	pre-miR126-4	MiR126	18552	4480.44	4397	2482.77	11007	4500.92	695	443.942	1616	1253.75	4113	2813.44	3011	2256.89	3516	1289.46	1362	509.757	2410	1925.66	3762	2266.99	1061	1427.42	3851	1977.59
56	MiR128-1-5p	pre-miR128-1	MiR128	184	44.4373	20	11.293	29	11.8585	16	10.2202	39	30.2575	24	16.4169	61	45.7224	80	29.3393	37	13.848	20	15.9806	224	134.983	59	79.3761	189	97.0567
57	MiR128-3-5p	pre-miR128-3	MiR128	211	50.9579	17	9.59908	22	8.99612	7	4.47136	27	20.9475	15	10.2606	19	14.2414	40	14.6696	24	8.98251	16	12.7844	84	50.6186	27	36.3246	65	33.3793
58	MiR128-3p	pre-miR128-3	MiR128	5129	1238.69	1017	574.251	1498	612.554	158	100.925	837	649.372	1145	783.222	1055	790.772	1243	455.859	441	165.054	952	760.674	588	354.33	254	341.721	596	306.062
59	MiR128-4-5p	pre-miR128-4	MiR128	11	2.65658	0	0	0	0	0	0	0	0	0	0	0	0	0	0	0	0	0	0	0	0	0	0	3	1.54058
60	MiR129-3-3p	pre-miR129-3	MiR129	0	0	0	0	12	4.90697	0	0	15	11.6375	0	0	0	0	0	0	0	0	16	12.7844	0	0	0	0	0	0
61	MiR129-3p	pre-miR129-2	MiR129	0	0	4	2.25861	8	3.27132	0	0	3	2.3275	0	0	10	7.49547	0	0	10	3.74271	0	0	0	0	0	0	8	4.10822
62	MiR129-5p	pre-miR129-3	MiR129	7	1.69055		3.95256	0	0	0	0	8	6.20666	0	0	2	1.49909	0	0	3	1.12281	0	0	0	0	0	0	2	1.02705
63	MiR130a-2-3p	pre-miR130a-2	MiR130	746	180.164	99	55.9005	192	78.5116	12	7.66518	45	34.9125	456	311.921	637	477.461	138	50.6103	33	12.351	72	57.53	205	123.534	96	129.154	208	106.814
64	MiR130a-3p	pre-miR130a-1	MiR130	544	131.38	65	36.7024	67	27.3973	7	4.47136	55	42.6708	170	116.286	195	146.162	77	28.2391	27	10.1053	128	102.276	78	47.003	22	29.5979	88	45.1904
65	MiR130a-5p	pre-miR130a-2	MiR130	433	104.572	107	60.4177	108	44.1628	7	4.47136	89	69.0491	495	338.598	548	410.752	106	38.8746	41	15.3451	105	83.8979	149	89.7878	46	61.8864	132	67.7856
66	MiR130b-2-5p	pre-miR130b-2	MiR130	60	14.4904	40	22.5861	36	14.7209	6	3.83259	12	9.31	22	15.0488	8	5.99638	73	26.7721	24	8.98251	63	50.3387	19	11.4495	10	13.4536	13	6.67586
67	MiR130b-3p	pre-miR130b-1	MiR130	2332	563.194	652	368.153	741	303.006	71	45.3523	351	272.317	244	166.905	287	215.12	921	337.769	255	95.4392	643	513.775	207	124.739	150	201.804	210	107.841
68	MiR130b-5p	pre-miR130b-1	MiR130	153	36.9506	81	45.7368	142	58.0659	16	10.2202	52	40.3433	57	38.9901	63	47.2215	140	51.3438	44	16.4679	97	77.5057	52	31.3353	23	30.9432	36	18.487
69	MiR130d-2-5p	pre-miR130d-2	MiR130	0	0	1	0.564652	0	0	0	0	1	0.775833	5	3.42019	3	2.24864	0	0	0	0	0	0	1	0.602603	0	0	1	0.513527
70	MiR130d-3-5p	pre-miR130d-3	MiR130	16	3.86411	25	14.1163	63	25.7616	3	1.9163	22	17.0683	9	6.15633	7	5.24683	43	15.7699	15	5.61407	25	19.9757	10	6.02603	2	2.69071	8	4.10822
71	MiR130d-3p	pre-miR130d-3	MiR130	4213	1017.47	1883	1063.24	3726	1523.62	106	67.7091	1277	990.739	943	645.047	1084	812.509	2353	862.942	549	205.475	910	727.115	736	443.516	415	558.323	737	378.47
72	MiR132-3p	pre-miR132-2	MiR132	0	0	0	0	0	0	0	0	0	0	0	0	0	0	0	0	0	0	0	0	9	5.42342	6	8.07214	0	0
73	MiR132-5p	pre-miR132-2	MiR132	0	0	0	0	0	0	0	0	0	0	0	0	0	0	0	0	0	0	0	0	22	13.2573	6	8.07214	0	0
74	MiR1338-3p	pre-miR1338	MiR1388	260	62.7918	50	28.2326	115	47.0252	6	3.83259	25	19.3958	84	57.4591	75	56.216	48	17.6036	18	6.73688	31	24.7699	51	30.7327	24	32.2886	57	29.2711
75	MiR1338-5p	pre-miR1338	MiR1388	516	124.618	467	263.692	1158	473.523	31	19.8017	164	127.237	236	161.433	242	181.39	270	99.0201	106	39.6728	114	91.0892	155	93.4034	120	161.443	291	149.436
76	MiR133a-3p	pre-miR133a-1	MiR133	520	125.584	44	24.8447	76	31.0775	32	20.4405	112	86.8933	200	136.807	96	71.9565	128	46.9429	104	38.9242	56	44.7456	136	81.954	28	37.67	240	123.247
77	MiR133a-5p	pre-miR133a-1	MiR133	1	0.241507	0	0	1	0.408914	0	0	0	0	0	0	0	0	0	0	0	0	0	0	0	0	0	0	0	0
78	MiR133b-3p	pre-miR133a-1	MiR133	128	30.9129	0	0	0	0	0	0	0	0	0	0	0	0	0	0	0	0	0	0	0	0	0	0	0	0
79	MiR135a-3p	pre-miR135a	MiR135	0	0	0	0	0	0	0	0	0	0	0	0	0	0	0	0	0	0	0	0	2	1.20521	0	0	1	0.513527
80	MiR135a-5p	pre-miR135a	MiR135	50	12.0753	26	14.6809	40	16.3566	0	0	0	0	10	6.84037	15	11.2432	12	4.40089	0	0	0	0	11	6.62863	0	0	15	7.70291
81	MiR135b-1-3p	pre-miR135b-1	MiR135	0	0	0	0	1	0.408914	0	0	0	0	0	0	0	0	0	0	0	0	0	0	0	0	0	0	0	0
82	MiR135b-3-3p	pre-miR135b-3	MiR135	0	0	0	0	0	0	0	0	0	0	0	0	0	0	0	0	0	0	0	0	3	1.80781	0	0	1	0.513527
83	MiR135b-5p	pre-miR135b-1	MiR135	73	17.63	37	20.8921	216	88.3255	0	0	12	9.31	89	60.8793	36	26.9837	32	11.7357	11	4.11698	24	19.1767	53	31.9379	12	16.1443	69	35.4334
84	MiR135c-3p	pre-miR135c-1	MiR135	6	1.44904	6	0	2	0.817829	4	2.55506	0	0	4	2.73615	10	7.49547	2	0.733482	0	0	4	0	12	7.23123	2	2.69071	10	5.13527
85	MiR135c-5p	pre-miR135c-1	MiR135	10	2.41507	0	0	0	0	0	0	0	0	0	0	0	0	0	0	0	0	0	0	0	0	0	0	0	0
86	MiR137-3p	pre-miR137-1	MiR137	25	6.03767	5	2.82326	5	2.04457	0	0	5	3.87917	10	6.84037	0	0	0	0	0	0	0	0	0	0	0	0	5	2.56764
87	MiR138-3p	pre-miR138-1	MiR138	0	0	0	0	0	0	0	0	0	0	0	0	1	0.749547	0	0	0	0	0	0	1	0.602603	0	0	0	0
88	MiR138-5p	pre-miR138-1	MiR138	131	31.6374	89	50.254	134	54.7945	0	0	16	12.4133	73	49.9347	67	50.2197	47	17.2368	14	5.2398	39	31.1621	77	46.4004	16	21.5257	72	36.974
89	MiR139-2-3p	pre-miR139-2	MiR139	0	0	0	0	0	0	0	0	0	0	0	0	0	0	2	0.733482	0	0	0	0	0	0	0	0	0	0
90	MiR139-5p	pre-miR139-1	MiR139	649	156.738	225	127.047	380	155.388	39	24.9119	68	52.7567	257	175.798	164	122.926	170	62.346	85	31.8131	119	95.0843	139	83.7618	47	63.2318	150	77.0291
91	MiR1-3p	pre-miR1-1	MiR1	0	0	0	0	0	0	0	0	0	0	0	0	0	0	0	0	0	0	0	0	0	0	0	0	4	2.05411
92	MiR140-3p	pre-miR140	MiR140	482	116.406	233	131.564	280	114.496	29	18.5242	108	83.79	263	179.902	182	136.418	274	100.487	76	28.4446	124	99.0794	145	87.3774	67	90.1389	165	84.732
93	MiR140-5p	pre-miR140	MiR140	224	54.0975	66	37.267	161	65.8352	12	7.66518	28	21.7233	36	24.6253	28	20.9873	38	13.9362	16	5.98834	39	31.1621	34	20.4885	0	0	38	19.514
94	MiR142a-3p	pre-miR142a-2	MiR142	198	47.8184	80	45.1721	341	139.44	11	7.02642	22	17.0683	376	257.198	191	143.163	41	15.0364	16	5.98834	30	23.9708	167	100.635	51	68.6132	145	74.4615
95	MiR142a-5p	pre-miR142a-2	MiR142	1268	306.231	348	196.499	1845	754.447	47	30.022	94	72.9283	1016	694.982	623	466.968	182	66.7469	69	25.8247	174	139.031	655	394.705	194	260.999	542	278.332
96	MiR142b-3p	pre-miR142b	MiR142	0	0	0	0	178	72.7868	0	0	0	0	0	0	104	77.9529	22	8.0683	0	0	0	0	0	0	31	41.7061	0	0
97	MiR142b-5p	pre-miR142b	MiR142	104	25.1167	25	14.1163	122	49.8876	0	0	0	0	113	77.2962	54	40.4755	18	6.60134	0	0	0	0	46	27.7197	15	20.1804	52	26.7034
98	MiR143-3p	pre-miR143	MiR143	45181	10911.5	20114	11357.4	52011	21268.1	2578	1646.74	5142	3989.33	23074	15783.5	16618	12456	14095	5169.22	4535	1697.32	10649	8508.85	19800	11931.5	6257	8417.9	19912	10225.4
99	MiR143-5p	pre-miR143	MiR143	19	4.58863	14	7.90512	9	3.68023	0	0	0	0	0	0	0	0	0	0	0	0	0	0	0	0	0	0	5	2.56764
100	MiR144-3p	pre-miR144	MiR144	34	8.21123	12	6.77582	66	26.9884	6	3.83259	6	4.655	0	0	1	0.749547	16	5.86786	3	1.12281	18	14.3825	7	4.21822	5	6.72679	2	1.02705
101	MiR144-5p	pre-miR144	MiR144	145	35.0185	120	67.7582	711	290.738	0	0	79	61.2908	0		18	13.4918	144	52.8107	0	0	176	140.629	54	32.5405	0	0	15	7.70291
102	MiR145-3p	pre-miR145-2	MiR145	965	233.054	261	147.374	729	298.099	38	24.2731	88	68.2733	326	222.996	270	202.378	168	61.6125	55	20.5849	112	89.4911	215	129.56	58	78.0307	262	134.544
103	MiR145-5p	pre-miR145-2	MiR145	1162	280.631	1121	632.975	1461	597.424	168	107.313	411	318.867	2398	1640.32	1954	1464.62	893	327.5	592	221.569	541	432.274	1442	868.953	534	718.421	1248	640.882
104	MiR146a-3-3p	pre-miR146a-3	MiR146	0	0	2	1.1293	2	0.817829	0	0	0	0	8	5.4723	7	5.24683	1	0.366741	0	0	0	0	27	16.2703	1	1.34536	2	1.02705
105	MiR146a-3p	pre-miR146a-2	MiR146	190	45.8863	40	22.5861	62	25.3527	14	8.94272	46	35.6883	998	682.669	550	412.251	90	33.0067	28	10.4796	8	6.39222	336	202.475	248	333.649	190	97.5702
106	MiR146a-5p	pre-miR146a-2	MiR146	769	185.719	744	420.101	1563	639.133	184	117.533	376	291.713	12128	8296	3199	2397.8	1533	562.214	298	111.533	421	336.391	3967	2390.53	1707	2296.52	3410	1751.13
107	MiR146b-3p	pre-miR146b	MiR146	0	0	0	0	0	0	0	0	0	0	95	64.9835	83	62.2124	0	0	0	0	0	0	56	33.7458	6	8.07214	25	12.8382
108	MiR146b-5p	pre-miR146b	MiR146	0	0	0	0	0	0	0	0	0	0	0	0	1	0.749547	0	0	0	0	0	0	0	0	0	0	0	0
109	MiR146d-2-3p	pre-miR146d-2	MiR146	2	0.483014	1	0.564652		0	0	0	0	0	1	0.684037	5	3.74774	0	0	1	0.374271	2	1.59806	3	1.80781	3	4.03607	7	3.59469
110	MiR146d-3p	pre-miR146d-1	MiR146	0	0	0	0	0	0	0	0	1	0.775833	49	33.5178	52	38.9764	1	0.366741	0	0	0	0	13	7.83384	0	0	15	7.70291
111	MiR146d-5p	pre-miR146d-2	MiR146	37	8.93575	50	28.2326	86	35.1666	0	0	19	14.7408	632	432.311	401	300.568	26	9.53527	0	0	16	12.7844	651	392.294	165	221.984	367	188.465
112	MiR148a-3p	pre-miR148a	MiR148	9434	2278.38	2210	1247.88	6667	2726.23	352	224.845	456	353.78	89	60.8793	79	59.2142	1481	543.144	642	240.282	1009	806.219	93	56.0421	133	178.933	92	47.2445
113	MiR148a-5p	pre-miR148a	MiR148	3818	922.073	1592	898.926	3545	1449.6	245	156.498	531	411.967	113	77.2962	110	82.4502	1176	431.288	404	151.206	909	726.316	146	87.98	148	199.113	122	62.6503
114	MiR148b-3p	pre-miR148b	MiR148	2288	552.568	444	250.705	1714	700.879	115	73.458	129	100.082	10	6.84037	34	25.4846	477	174.936	168	62.8776	171	136.634	15	9.03904	44	59.1957	34	17.4599
115	MiR148b-5p	pre-miR148b	MiR148	1	0.241507	0	0	0	0	0	0	0	0	0	0	0	0	0	0	0	0	0	0	0	0	0	0	0	0
116	MiR150-5p	pre-miR150	MiR150	2478	598.454	732	413.325	915	374.157	140	89.4272	870	674.975	1925	1316.77	2284	1711.97	1051	385.445	479	179.276	597	477.02	1419	855.093	304	408.989	1215	623.936
117	MiR152-3p	pre-miR152	MiR148	9781	2362.18	2108	1190.29	6328	2587.61	340	217.18	555	430.587	169	115.602	115	86.1979	1514	555.246	652	244.025	1139	910.093	106	63.8759	94	126.464	111	57.0015
118	MiR152-5p	pre-miR152	MiR148	1469	354.774	213	120.271	752	307.504	48	30.6607	166	128.788	59	40.3582	38	28.4828	283	103.788	88	32.9359	264	210.943	91	54.8369	73	98.2111	76	39.0281
119	MiR153a-3p	pre-miR153a-1	MiR153	20	4.83014	0	0	16	6.54263	6	3.83259	2	1.55167	0	0	0	0	6	2.20045	4	1.49708	8	6.39222	6	3.61562	2	2.69071	0	0
120	MiR153b-3p	pre-miR153b	MiR153	467	112.784	115	64.935	395	161.521	23	14.6916	53	41.1192	0	0	0	0	121	44.3757	39	14.5966	51	40.7504	0	0	0	0	0	0
121	MiR155-5p	pre-miR155-1	MiR155	65	15.6979	15	8.46978	44	17.9922	0	0	0	0	252	172.377	113	84.6988	0	0	0	0	0	0	56	33.7458	13	17.4896	55	28.244
122	MiR15a-3p	pre-miR15a	MiR15	0	0	0	0		0	0	0	0	0	4	2.73615	7	0	0	0	0	0	0	0	0	0	2	2.69071	0	0
123	MiR15a-5p	pre-miR15a	MiR15	5	1.20753	3	1.69396	3	1.22674	2	1.27753	2	1.55167	12	8.20845	0	5.24683			1	0.374271	2	1.59806	6	3.61562	5	6.72679	4	2.05411
124	MiR15b-3p	pre-miR15b	MiR15	0	0	4	2.25861	1	0.408914	0	0	0	0	10	6.84037	10	7.49547	0	0	0	0	0	0	9	5.42342	0	0	5	2.56764
125	MiR15b-5p	pre-miR15b	MiR15	155	37.4336	68	38.3963	168	68.6976	26	16.6079	73	56.6358	189	129.283	127	95.1925	42	15.4031	27	10.1053	33	26.3679	50	30.1301	9	12.1082	61	31.3252
126	MiR15c-2-3p	pre-miR15c-2	MiR15	1	0.241507	4	2.25861	7	2.8624	0	0	0	0	0	0	0	0	0	0	0	0	0	0	0	0	0	0	1	0.513527
127	MiR15c-5p	pre-miR15c-2	MiR15	2074	500.885	447	252.399	938	383.562	120	76.6518	484	375.503	369	252.41	307	230.111	361	132.394	200	74.8542	375	299.635	232	139.804	96	129.154	267	137.112
128	MiR15d-3p	pre-miR15d	MiR15	2	0.483014	3	1.69396	1	0.408914	1	0.638765	2	1.55167	4	2.73615	9	6.74592	3	1.10022	0	0	0	0	3	1.80781	0	0	3	1.54058
129	MiR15d-5p	pre-miR15d	MiR15	842	203.349	417	235.46	1019	416.684	64	40.881	112	86.8933	195	133.387	133	99.6898	201	73.715	101	37.8014	194	155.011	162	97.6216	43	57.8504	149	76.5156
130	MiR15e-3p	pre-miR15e	MiR15	0	0	0	0	4	1.63566	0	0	0	0	0	0	0	0	0	0	0	0	0	0	0	0	0	0	0	0
131	MiR15e-5p	pre-miR15e	MiR15	8	1.93205	8	4.51721	12	4.90697	8	5.11012	0	0	16	10.9446	8	5.99638	0	0	4	1.49708	0	0	20	12.0521	8	10.7629	12	6.16233
132	MiR16a-2-3p	pre-miR16a-2	MiR15	0	0	0	0		0	0	0	0	0	2	1.36807	0	0	0	0	0	0	0	0	0	0	0	0	0	0
133	MiR16a-5p	pre-miR16a-1	MiR15	5768	1393.01	1490	841.331	3189	1304.03	255	162.885	651	505.067	1134	775.698	732	548.668	882	323.466	375	140.352	903	721.522	681	410.372	250	336.339	633	325.063
134	MiR16b-3p	pre-miR16b	MiR15	37	8.93575	0	0	0	0	0	0	0	0	0	0	5	3.74774	0	0	0	0	7	5.59319	5	3.01301	0	0	0	0
135	MiR16b-5p	pre-miR16b	MiR15	925	223.394	319	180.124	690	282.151	51	32.577	136	105.513	159	108.762	80	59.9638	157	57.5784	81	30.316	158	126.246	146	87.98	62	83.4121	139	71.3803
136	MiR16c-5p	pre-miR16c	MiR15	235	56.7541	45	25.4093	128	52.3411	11	7.02642	26	20.1717	34	23.2573	19	14.2414	18	6.60134	10	3.74271	30	23.9708	23	13.8599	10	13.4536	15	7.70291
137	MiR17-3-3p	pre-miR17-3	MiR17	21	5.07164	9	5.08187	3	1.22674	0	0	0	0	3	2.05211	15	11.2432			0	0	0	0	9	5.42342	0	0	0	0
138	MiR17-3p	pre-miR17-1	MiR17	82	19.8036	8	4.51721	16	6.54263	6	3.83259	6	4.655	12	8.20845	4	2.99819	16	5.86786	0	0	2	1.59806	24	14.4625	6	8.07214	4	2.05411
139	MiR17-5p	pre-miR17-1	MiR17	785	189.583	576	325.239	963	393.785	65	41.5198	140	108.617	317	216.84	169	126.673	290	106.355	144	53.8951	222	177.384	235	141.612	84	113.01	200	102.705
140	MiR181a-1-3p	pre-miR181a-1	MiR181	19583	4729.43	1193	673.63	2225	909.835	158	100.925	809	627.649	812	555.438	863	646.859	829	304.028	417	156.071	674	538.545	432	260.324	150	201.804	312	160.221
141	MiR181a-2-3p	pre-miR181a-2	MiR181	1216	293.672	282	159.232	429	175.424	46	29.3832	160	124.133	2683	1835.27	1736	1301.21	152	55.7447	66	24.7019	116	92.6872	614	369.998	145	195.077	520	267.034
142	MiR181a-4-3p	pre-miR181a-4	MiR181	2747	663.419	287	162.055	376	153.752	77	49.1849	272	211.027	2077	1420.75	1239	928.689	258	94.6192	171	64.0004	246	196.561	488	294.07	124	166.824	468	240.331
143	MiR181a-5-3p	pre-miR181a-5	MiR181	626	151.183	114	64.3703	241	98.5484	45	28.7444	114	88.445	1008	689.509	1126	843.99	89	32.64	58	21.7077	72	57.53	274	165.113	74	99.5564	221	113.49
144	MiR181a-5p	pre-miR181a-1	MiR181	401793	97035.8	145412	82107.1	200116	81830.3	30342	19381.4	141113	109480	190222	136959	185207	138821	222474	81590.4	89590	33531	143724	114839	103613	62437.5	34063	45826.9	93441	47984.5
145	MiR181b-5p	pre-miR181b	MiR181	423	102.157	66	37.267	101	41.3004	16	10.2202	43	33.3608	534	365.276	625	468.467	41	15.0364	17	6.36261	63	50.3387	171	103.045	33	44.3968	159	81.6508
146	MiR181c-3p	pre-miR181c	MiR181	0	0	0	0	0	0	0	0	0	0	0	0	0	0	0	0	0	0	2	1.59806	0	0	0	0	5	2.56764
147	MiR181c-5p	pre-miR181c	MiR181	75623	18263.5	16206	9150.75	22530	9212.84	3032	1936.74	10749	8339.43	15121	10343.3	18394	13787.2	22013	8073.07	8434	3156.6	13834	11053.7	14747	8886.58	4940	6646.06	14865	7633.58
148	MiR182-3p	pre-miR182	MiR182	1	0.241507	0	0	0	0	0	0	0	0	0	0	0	0	0	0	0	0	0	0	0	0	0	0	0	0
149	MiR182-5p	pre-miR182	MiR182	27	6.52069	0	0	13	5.31589	0	0	0	0	91	62.2474	265	198.63	14	5.13438	28	10.4796	0	0	46	27.7197	0	0	16	8.21644
150	MiR183-3p	pre-miR183-1	MiR183	0	0	0	0	0	0	0	0	0	0	1	0.684037	0	0	0	0	0	0	0	0	0	0	0	0	0	0
151	MiR183-5p	pre-miR183-1	MiR183	13	3.13959	0	0	10	4.08914	0	0	0	0	47	32.1497	140	104.937	0	0	0	0	0	0	36	21.6937	0	0	10	5.13527
152	MiR18a-3p	pre-miR18a	MiR17	0	0	0	0	0	0	0	0	0	0	9	6.15633	12	8.99457	0	0	0	0	0	0	19	11.4495	0	0	0	0
153	MiR18a-5p	pre-miR18a	MiR17	81	19.5621	24	13.5516	53	21.6725	0	0	8	6.20666	74	50.6187	44	32.9801	26	9.53527	0	0	26	20.7747	55	33.1432	22	29.5979	46	23.6223
154	MiR18b-3p	pre-miR18b	MiR17	3	0.724521	1	0.564652		0	0	0	1	0.775833	4	2.73615	4	2.99819	1	0.366741	0	0	0	0	4	2.41041	1	1.34536	1	0.513527
155	MiR18b-5p	pre-miR18b	MiR17	54	13.0414	43	24.28	59	24.126	0	0	0	0	25	17.1009	0	0	10	3.66741	0	0	0	0	31	18.6807	14	18.835	31	15.9193
156	MiR190a-3p	pre-miR190a	MiR190	6	1.44904	3	1.69396	10	4.08914	0	0	0	0	0	0	0	0	5	1.83371	0	0	1	0.799028	0	0	0	0	0	0
157	MiR190a-5p	pre-miR190a	MiR190	60	14.4904	76	42.9135	134	54.7945	0	0	14	10.8617	13	8.89248	12	8.99457	37	13.5694	0	0	13	10.3874	18	10.8468	0	0	22	11.2976
158	MiR190b-5p	pre-miR190b	MiR190	0	0	27	15.2456	21	8.5872	0	0	3	2.3275	0	0	0	0	0	0	0	0	3	2.39708	0	0	0	0	0	0
159	MiR192a-3p	pre-miR192a-1	MiR192	15	3.6226	32	18.0689	77	31.4864	2	1.27753	11	8.53416	7	4.78826	5	3.74774	28	10.2688	2	0.748542	24	19.1767	8	4.82082	4	5.38143	5	2.56764
160	MiR192a-5p	pre-miR192a-1	MiR192	138516	33452.6	54479	30761.7	144053	58905.4	7894	5042.41	20678	16042.7	5675	3881.91	4570	3425.43	38495	14117.7	14204	5316.15	39592	31635.1	8922	5376.42	5385	7244.75	9234	4741.91
161	MiR192b-5p	pre-miR192b	MiR192	197	47.5769	260	146.809	352	143.938	38	24.2731	137	106.289	56	38.3061	20	14.9909	317	116.257	115	43.0412	198	158.207	75	45.1952	40	53.8143	76	39.0281
162	MiR193-3p	pre-miR193	MiR193	0	0	0	0	0	0	0	0	0	0	0	0	42	31.481	11	4.03415	0	0	0	0	140	84.3644	0	0	35	17.9735
163	MiR193-5p	pre-miR193	MiR193	0	0	0	0	0	0	0	0	0	0	0	0	3	2.24864	0	0	0	0	0	0	6	3.61562	0	0	0	0
164	MiR194a-3p	pre-miR194a-2	MiR194	366	88.3915	78	44.0428	172	70.3333	22	14.0528	38	29.4817	10	6.84037	20	14.9909	60	22.0045	24	8.98251	54	43.1475	42	25.3093	28	37.67	32	16.4329
165	MiR194a-5p	pre-miR194a-2	MiR194	7907	1909.59	1875	1058.72	4609	1884.69	251	160.33	809	627.649	218	149.12	212	158.904	1414	518.572	500	187.136	1238	989.196	371	223.566	188	252.927	388	199.249
166	MiR194b-3p	pre-miR194b	MiR194	0	0	0	0	0	0	0	0	0	0	6	4.10422	3	2.24864	0	0	0	0	0	0	3	1.80781	0	0	9	4.62175
167	MiR194b-5p	pre-miR194b	MiR194	10	2.41507	0	0	0	0	0	0	0	0	21	14.3648	12	8.99457	0	0	0	0	0	0	13	7.83384	0	0	23	11.8111
168	MiR194c-5p	pre-miR194c	MiR194	7	1.69055	3	1.69396	3	1.22674	0	0	0	0	0	0	0	0	2	0.733482	1	0.374271	0	0	0	0	0	0	0	0
169	MiR196a-5p	pre-miR196a	MiR196	6	1.44904	0	0		0	0	0	0	0	0	0	18	13.4918	0	0	0	0	6	4.79417	6	0	0	0	6	3.08116
170	MiR196b-5p	pre-miR196b	MiR196	0	0	0	0		0	0	0	0	0	4	2.73615	6	4.49728	0	0	0	0	0	0	0	3.61562	0	0	0	0
171	MiR199a-3p	pre-miR199a-4	MiR199	21928	5295.76	3805	2148.5	10713	4380.7	810	517.4	2631	2041.22	1398	956.284	1263	946.678	4267	1564.88	1831	685.291	2936	2345.95	1017	612.847	501	674.024	1435	736.912
172	MiR199a-5p	pre-miR199a-4	MiR199	19377	4679.68	3879	2190.28	6936	2836.23	880	562.114	3782	2934.2	3420	2339.41	3430	2570.95	5000	1833.71	2132	797.946	3025	2417.06	1839	1108.19	774	1041.31	2369	1216.55
173	MiR19a-3p	pre-miR19a-2	MiR19	425	102.64	137	77.3573	399	163.157	18	11.4978	36	27.93	85	58.1432	38	28.4828	63	23.1047	18	6.73688	85	67.9174	52	31.3353	30	40.3607	52	26.7034
174	MiR19a-5p	pre-miR19a-2	MiR19	20	4.83014	0	0	24	9.81395	0	0	1	0.775833	3	2.05211	3	2.24864	6	2.20045	3	1.12281	4	3.19611	4	2.41041	1	1.34536	9	4.62175
175	MiR19c-3p	pre-miR19c-4	MiR19	1356	327.483	377	212.874	1049	428.951	56	35.7709	163	126.461	175	119.706	97	72.7061	256	93.8857	145	54.2693	210	167.796	107	64.4785	42	56.505	85	43.6498
176	MiR19c-4-5p	pre-miR19c-4	MiR19	8	1.93205	0	0	2	0.817829	0	0	0	0	2	1.36807	2	1.49909	2	0.733482	1	0.374271	0	0	1	0.602603	0	0	1	0.513527
177	MiR19c-5p	pre-miR19c-1	MiR19	3	0.724521	3	1.69396	3	1.22674	0	0	3	2.3275	3	2.05211	6	4.49728	0	0	3	1.12281	0	0	6	3.61562	0	0	6	3.08116
178	MiR200a-2-5p	pre-miR200a-2	MiR8	2	0.483014	0	0	1	0.408914	0	0	0	0	5	3.42019	3	2.24864	0	0	0	0	0	0	6	3.61562	0	0	6	3.08116
179	MiR200a-3p	pre-miR200a-2	MiR8	789	190.549	137	77.3573	409	167.246	28	17.8854	84	65.17	326	222.996	382	286.327	148	54.2777	55	20.5849	48	38.3533	422	254.298	106	142.608	424	217.736
180	MiR200b-3p	pre-miR200b-1	MiR8	487	117.614	134	75.6633	545	222.858	40	25.5506	88	68.2733	279	190.846	263	197.131	194	71.1478	69	25.8247	90	71.9125	355	213.924	108	145.299	404	207.465
181	MiR200b-5p	pre-miR200b-1	MiR8	11	2.65658	0	0	11	4.49806	0	0	4	3.10333	36	24.6253	61	45.7224	11	4.03415	2	0.748542	0	0	26	15.6677	14	18.835	34	17.4599
182	MiR203a-2-5p	pre-miR203a-2	MiR203	3	0.724521	3	1.69396	7	2.8624	0	0	1	0.775833	0	0	0	0	0	0	0	0	0	0	0	0	0	0	0	0
183	MiR203a-3p	pre-miR203a-2	MiR203	72	17.3885	56	31.6205	88	35.9845	0	0	23	17.8442	14	9.57652	0	0	26	9.53527	12	4.49125	0	0	0	0	0	0	0	0
184	MiR203a-5p	pre-miR203a-1	MiR203	0	0	0	0		0	0	0	0	0	0	0	0	0	0	0	1	0.374271	0	0	0	0	0	0	0	0
185	MiR203b-3p	pre-miR203b	MiR203	40	9.66027	16	9.03443	24	9.81395	2	1.27753	11	8.53416	5	3.42019	3	2.24864	13	4.76763	2	0.748542	4	3.19611	1	0.602603	2	2.69071	0	0
186	MiR204-3p	pre-miR204-2	MiR204	0	0	0	0		0	0	0	0	0	0	0	0	0	0	0	0	0	0	0	3	1.80781	0		0	0
187	MiR204-5p	pre-miR204-2	MiR204	113	27.2903	127	71.7108	1970	805.562	91	58.1277	112	86.8933	369	252.41	644	482.708	159	58.3118	156	58.3863	229	182.977	903	544.15	38	51.1236	207	106.3
188	MiR205a-3p	pre-miR205a-1	MiR205	0	0	0	0		0	0	0	0	0	1	0.684037	0	0	0	0	0	0	0	0	0	0	0	0	0	0
189	MiR205a-5p	pre-miR205a-1	MiR205	14	3.3811	4	2.25861		0	0	0	4	3.10333	10	6.84037	2	1.49909	4	1.46696	2	0.748542	2	1.59806	2	1.20521	0	0	0	0
190	MiR205b-5p	pre-miR205b-2	MiR205	13	3.13959	0	0	10	4.08914	0	0	31	24.0508	0	0	16	11.9928	21	7.70156	0	0	0	0	18	10.8468	0	0	13	6.67586
191	MiR206-3p	pre-miR206	MiR1	0	0	0	0		0	0	0	2	1.55167	0	0	0	0	0	0	0	0	0	0	0	0	0	0	0	0
192	MiR20a-1-3p	pre-miR20a-1	MiR17	8	1.93205	4	2.25861		0	0	0	0	0	4	2.73615	4	2.99819	8	2.93393	0	0	0	0	0	0	0	0	4	2.05411
193	MiR20a-2-3p	pre-miR20a-2	MiR17	94	22.7016	36	20.3275	62	25.3527	4	2.55506	11	8.53416	13	8.89248	23	17.2396	18	6.60134	7	2.6199	15	11.9854	20	12.0521	10	13.4536	15	7.70291
194	MiR20a-3-3p	pre-miR20a-3	MiR17	10	2.41507	1	0.564652	7	2.8624	0	0	1	0.775833	3	2.05211	2	1.49909	2	0.733482	0	0	3	2.39708	2	1.20521	1	1.34536	1	0.513527
195	MiR20a-5p	pre-miR20a-2	MiR17	591	142.731	434	245.059	778	318.135	30	19.163	83	64.3941	182	124.495	93	69.7079	171	62.7127	89	33.3101	129	103.075	154	92.8008	58	78.0307	164	84.2185
196	MiR20b-3p	pre-miR20b	MiR17	0	0	0	0	0	0	0	0	0	0	0	0	0	0	1	0.366741	0	0	0	0	0	0	0	0	1	0.513527
197	MiR20b-5p	pre-miR20b	MiR17	63	15.2149	40	22.5861	62	25.3527	0	0	15	11.6375	123	84.1366	82	61.4629	29	10.6355	0	0	17	13.5835	59	35.5536	15	20.1804	68	34.9199
198	MiR210-3p	pre-miR210-2	MiR210	5264	1271.29	1491	841.896	3229	1320.38	308	196.74	1087	843.331	485	331.758	346	259.343	2586	948.393	532	199.112	1382	1104.26	349	210.308	180	242.164	567	291.17
199	MiR210-5p	pre-miR210-2	MiR210	2388	576.718	607	342.744	1713	700.471	137	87.5109	483	374.727	262	179.218	206	154.407	838	307.329	221	82.7139	551	440.264	171	103.045	64	86.1029	163	83.705
200	MiR212a-5p	pre-miR212a-2	MiR132	0	0	0	0	0	0	0	0	0	0	11	7.52441	11	8.24502	0	0	0	0	0	0	35	21.0911	19	25.5618	0	0
201	MiR212b-3p	pre-miR212a-2	MiR132	0	0	0	0	0	0	0	0	0	0	0	0	1	0.749547	0	0	0	0	0	0	3	1.80781	11	14.7989	0	0
202	MiR212b-5p	pre-miR212b-1	MiR132	6	1.44904	0	0		0	0	0	0	0	2	1.36807	2	1.49909	2	0.733482	0	0	0	0	0	0	0	0	2	1.02705
203	MiR214-3p	pre-miR214-2	MiR214	1279	308.887	555	313.382	615	251.482	129	82.4007	554	429.812	1639	1121.14	1374	1029.88	990	363.074	542	202.855	445	355.567	1823	1098.54	411	552.942	1677	861.185
204	MiR214-5p	pre-miR214-2	MiR214	485	117.131	132	74.534	373	152.525	21	13.4141	121	93.8758	353	241.465	284	212.871	159	58.3118	105	39.2985	99	79.1037	222	133.778	47	63.2318	326	167.41
205	MiR216a-3p	pre-miR216a	MiR216	0	0	1	0.564652	0	0	0	0	0	0	0	0	0	0	0	0	0	0	0	0	0	0	0	0	0	0
206	MiR216a-5p	pre-miR216a	MiR216	14	3.3811	36	20.3275	31	12.6763	0	0	26	20.1717	36	24.6253	105	78.7024	0	0	0	0	0	0	0	0	0	0	0	0
207	MiR216b-3p	pre-miR216b	MiR216	0	0	0	0	0	0	0	0	0	0	0	0	2	1.49909	0	0	0	0	0	0	0	0	0	0	0	0
208	MiR216b-5p	pre-miR216b	MiR216	0	0	10	5.64652	0	0	0	0	0	0	0	0	13	9.74411	0	0	0	0	0	0	0	0	0	0	0	0
209	MiR218-3p	pre-miR218-1	MiR218	16	3.86411	2	1.1293	2	0.817829	4	2.55506	2	1.55167	16	10.9446	12	8.99457	20	7.33482	6	2.24563	2	1.59806	32	19.2833	10	13.4536	30	15.4058
210	MiR218-5p	pre-miR218-1	MiR218	29	7.0037	12	6.77582	14	5.7248	0	0	0	0	17	11.6286	9	6.74592	0	0	0	0	0	0	17	10.2442	0	0	24	12.3247
211	MiR2184-3p	pre-miR2184	MiR2184	0	0	0	0		0	0	0	0		1	0.684037	0	0	0	0	0	0	0	0	0	0	0	0	0	0
212	MiR2188-3p	pre-miR2188	MiR2188	302	72.9351	331	186.9	480	196.279	118	75.3743	283	219.561	40	27.3615	75	56.216	306	112.223	106	39.6728	219	174.987	115	69.2993	53	71.3039	27	13.8652
213	MiR2188-5p	pre-miR2188	MiR2188	588	142.006	1846	1042.35	2897	1184.63	692	442.026	1604	1244.44	775	530.129	721	540.423	1929	707.444	1044	390.739	1440	1150.6	775	467.017	492	661.916	215	110.408
214	MiR21a-2-3p	pre-miR21a-2	MiR21	0	0	0	0		0	0	0	0	0	0	0	0	0	0	0	0	0	0	0	0	0	1	1.34536	0	0
215	MiR219a-5p	pre-miR219a-1	MiR219	0	0	0	0	12	4.90697	0	0	0	0	0	0	0	0	0	0	0	0	0	0	0	0	0	0	0	0
216	MiR219b-3p	pre-miR219a-1	MiR219	9	2.17356	78	44.0428	0	0	0	0	0	0	0	0	0	0	0	0	0	0	37	0	0	0	0	0	0	0
217	MiR21a-3p	pre-miR21a-1	MiR21	39	9.41877	77	43.4782	102	41.7093	13	8.30395	24	18.62	2906	1987.81	904	677.591	25	9.16853	17	6.36261	31	24.7699	681	410.372	91	122.428	223	114.517
218	MiR21a-5p	pre-miR21a-1	MiR21	10334	2495.73	4897	2765.1	9073	3710.08	1059	676.453	1817	1409.69	34757	23775.1	10964	8218.03	5287	1938.96	1327	496.658	2444	1952.82	5665	3413.74	1916	2577.7	4854	2492.66
219	MiR21b-3p	pre-miR21b	MiR21	154	37.1921	29	16.3749	104	42.5271	7	4.47136	11	8.53416	132	90.2929	71	53.2178	43	15.7699	14	5.2398	11	8.78931	118	71.1071	80	107.629	74	38.001
220	MiR21b-5p	pre-miR21b	MiR21	91468	22090.2	20419	11529.6	31621	12930.3	4713	3010.5	12935	10035.4	109642	74999.2	69300	51943.6	18654	6841.19	8337	3120.3	8514	6802.92	35029	21108.6	16442	22120.4	31815	16337.9
221	MiR221-3p	pre-miR221	MiR221	128	30.9129	36	20.3275	108	44.1628	0	0	10	7.75833	60	41.0422	108	80.9511	14	5.13438	8	2.99417	24	19.1767	408	245.862	44	59.1957	186	95.5161
222	MiR221-5p	pre-miR221	MiR221	8028	1938.82	8472	4783.73	14288	5842.57	1368	873.831	2268	1759.59	7019	4801.26	4966	3722.25	6365	2334.31	3219	1204.78	4409	3522.91	4881	2941.3	3537	4758.53	4097	2103.92
223	MiR222a-3p	pre-miR222a-1	MiR221	15486	3739.98	6150	3472.61	8338	3409.53	608	388.369	2480	1924.07	9610	6573.6	11480	8604.8	4128	1513.91	2648	991.07	3762	3005.94	18198	10966.2	4518	6078.32	13110	6732.34
224	MiR222a-5p	pre-miR222a-1	MiR221	988	238.609	459	259.175	1385	566.347	50	31.9383	130	100.858	493	337.23	426	319.307	204	74.8152	148	55.3921	211	168.595	667	401.936	207	278.489	411	211.06
225	MiR222b-3p	pre-miR222a-1	MiR221	6998	1690.07	2741	1547.71	3799	1553.47	278	177.577	1088	844.106	4260	2914	5176	3879.66	1916	702.676	1193	446.506	1719	1373.53	8313	5009.44	2050	2757.98	5901	3030.32
226	MiR222b-5p	pre-miR222b	MiR221	155	37.4336	40	22.5861	154	62.9728	7	4.47136	21	16.2925	189	129.283	157	117.679	36	13.2027	11	4.11698	29	23.1718	63	37.964	29	39.0154	73	37.4875
227	MiR22a-3p	pre-miR22a	MiR22	95540	23073.6	42077	23758.9	75583	30907	5049	3225.13	16683	12943.2	9542	6527.08	8524	6389.14	39095	14337.7	14889	5572.52	30486	24359.2	6040	3639.72	3559	4788.13	4521	2321.66
228	MiR22a-5p	pre-miR22a	MiR22	474	114.474	609	343.873	1221	499.285	81	51.74	148	114.823	106	72.5079	61	45.7224	421	154.398	211	78.9712	319	254.89	73	43.99	34	45.7421	51	26.1899
229	MiR22b-3p	pre-miR22b-2	MiR22	746	180.164	292	164.878	583	238.397	48	30.6607	159	123.357	59	40.3582	46	34.4792	264	96.8197	127	47.5324	193	154.212	61	36.7588	21	28.2525	77	39.5416
230	MiR22b-5p	pre-miR22b-2	MiR22	40	9.66027	14	7.90512	38	15.5388	5	3.19383	3	2.3275	4	2.73615	0	0	11	4.03415	5	1.87136	8	6.39222	6	3.61562	1	1.34536	0	0
231	MiR23a-3-5p	pre-miR23a-3	MiR23	0	0	0	0	0	0	0	0	0	0	2	1.36807	0	0	0	0	0	0	0	0	0	0	0	0	0	0
232	MiR23a-3p	pre-miR23a-3	MiR23	361	87.184	112	63.241	294	120.221	25	15.9691	95	73.7041	951	650.519	524	392.763	236	86.5509	114	42.6669	128	102.276	358	215.732	101	135.881	308	158.166
233	MiR23a-5p	pre-miR23a-3	MiR23	0	0	0	0		0	0	0	0	0	2	1.36807	0	0	0	0	0	0	0	0	0	0	0	0	0	0
234	MiR23b-3p	pre-miR23b	MiR23	0	0	63	35.5731	0	0	0	0	0	0	237	162.117	0	0	74	27.1388	0	0	0	0	184	110.879	94	126.464	271	139.166
235	MiR23b-5p	pre-miR23b	MiR23	2	0.483014	0	0	0	0	0	0	0	0	7	4.78826	0	0	0	0	0	0	0	0	0	0	0	0	0	0
236	MiR24a-3-5p	pre-miR24a-3	MiR24	21	5.07164	7	3.95256	18	7.36046	0	0	0	0	8	5.4723	13	9.74411	7	2.56719	0	0	0	0	10	6.02603	12	16.1443	11	5.6488
237	MiR24a-3p	pre-miR24a-3	MiR24	13	3.13959	7	3.95256	18	7.36046	0	0	0	0	14	9.57652	13	9.74411	9	3.30067	0	0	0	0	11	6.62863	3	4.03607	24	12.3247
238	MiR24a-4-5p	pre-miR24a-4	MiR24	17	4.10562	0	0	0	0	0	0	0	0	26	17.785	22	16.49	4	1.46696	0	0	0	0	14	8.43644	0	0	5	2.56764
239	MiR24a-5p	pre-miR24a-2	MiR24	9	2.17356	0	0	18	7.36046	0	0	0	0	7	4.78826	3	2.24864	5	1.83371	0	0	0	0	0	0	0	0	1	0.513527
240	MiR24b-3p	pre-miR24b	MiR24	2	0.483014	0	0	5	2.04457	0	0	0	0	34	23.2573	11	8.24502	0	0	0	0	0	0	5	3.01301	3	4.03607	1	0.513527
241	MiR25-3-5p	pre-miR25-3	MiR25	70	16.9055	2667	1505.93	25	10.2229	0	0	17	13.1892	53	36.254	59	44.2233	14	5.13438	8	2.99417	15	11.9854	74	44.5926	24	32.2886	45	23.1087
242	MiR25-3p	pre-miR25-3	MiR25	11988	2895.18	0	0	4184	1710.9	473	302.136	1833	1422.1	1904	1302.41	1749	1310.96	2740	1004.87	1080	404.213	1657	1323.99	1200	723.123	521	700.931	1183	607.503
243	MiR25-5p	pre-miR25-1	MiR25	14	3.3811	2	1.1293	7	2.8624	0	0	2	1.55167	2	1.36807	5	3.74774	2	0.733482	0	0	3	2.39708	0	0	0	0	0	0
244	MiR26a-3-3p	pre-miR26a-3	MiR26	0	0	1	0.564652	0	0	0	0	0	0	0	0	0	0	0	0	0	0	0	0	0	0	0	0	0	0
245	MiR26a-3p	pre-miR26a-2	MiR26	71	17.147	12	6.77582	54	22.0814	2	1.27753	8	6.20666	7	4.78826	3	2.24864	15	5.50112	8	2.99417	12	9.58833	14	8.43644	2	2.69071	9	4.62175
246	MiR26a-4-3p	pre-miR26a-4	MiR26	11	2.65658	3	1.69396	30	12.2674	0	0	4	3.10333	1	0.684037	0	0	0	0	1	0.374271	6	4.79417	1	0.602603	1	1.34536	2	1.02705
247	MiR26a-5p	pre-miR26a-5	MiR26	197483	47693.5	34415	19432.5	76628	31334.3	6628	4233.74	22445	17413.6	16041	10972.6	17938	13445.4	31198	11441.6	11522	4312.35	26513	21184.6	15736	9482.56	5223	7026.8	13782	7077.43
248	MiR26a-6-3p	pre-miR26a-6	MiR26	78	18.8375	15	8.46978	36	14.7209	3	1.9163	4	3.10333	4	2.73615	7	5.24683	6	2.20045	4	1.49708	7	5.59319	10	6.02603	2	2.69071	7	3.59469
249	MiR26b-3p	pre-miR26b	MiR26	63	15.2149	8	4.51721	33	13.4942	3	1.9163	8	6.20666	10	6.84037	4	2.99819	18	6.60134	5	1.87136	8	6.39222	8	4.82082	3	4.03607	14	7.18938
250	MiR26b-5p	pre-miR26b	MiR26	27900	6738.04	7717	4357.42	18934	7742.39	1397	892.355	3408	2644.04	3076	2104.1	2565	1922.59	6421	2354.84	2265	847.724	4718	3769.81	2587	1558.93	960	1291.54	2709	1391.15
251	MiR26d-5p	pre-miR26d	MiR26	62	14.9734	11	6.21117	26	10.6318	0	0	10	7.75833	0	0	0	0	10	3.66741	0	0	11	8.78931	11	6.62863	0	0	0	0
252	MiR27a-2-5p	pre-miR27a-2	MiR27	5	1.20753	4	2.25861	0	0	0	0	0	0	33	22.5732	21	15.7405	0	0	3	1.12281	0	0	7	4.21822	2	2.69071	5	2.56764
253	MiR27a-3p	pre-miR27a-2	MiR27	323	78.0067	50	28.2326	115	47.0252	0	0	20	15.5167	192	131.335	120	89.9457	58	21.271	19	7.11115	37	29.564	81	48.8108	30	40.3607	88	45.1904
254	MiR27a-5p	pre-miR27a-1	MiR27	0	0	0	0	0	0	0	0	0	0	38	25.9934	13	9.74411	2	0.733482	2	0.748542	2	1.59806	8	4.82082	0	0	4	2.05411
255	MiR27b-3p	pre-miR27b-2	MiR27	2990	722.106	576	325.239	1558	637.089	162	103.48	369	286.282	0	0	1414	1059.86	632	231.78	191	71.4858	410	327.601	1054	635.143	512	688.823	1806	927.43
256	MiR27b-5p	pre-miR27b-2	MiR27	40	9.66027	7	3.95256	17	6.95155	4	2.55506	6	4.655	20	13.6807	20	14.9909	4	1.46696	5	1.87136	5	3.99514	16	9.64164	5	6.72679	22	11.2976
257	MiR27c-2-5p	pre-miR27c-2	MiR27	0	0	0	0	0	0	0	0	0	0	0	0	0	0	0	0	0	0	0	0	1	0.602603	0	0	0	0
258	MiR27c-3p	pre-miR27c-2	MiR27	231	55.7881	27	15.2456	161	65.8352	0	0	45	34.9125	106	72.5079	73	54.7169	80	29.3393	38	14.2223	41	32.7601	62	37.3614	16	21.5257	92	47.2445
259	MiR27c-5p	pre-miR27c-1	MiR27	0	0	0	0	0	0	0	0	0	0	0	0	0	0	0	0	0	0	0	0	0	0	0	0	1	0.513527
260	MiR27d-3p	pre-miR27d	MiR27	2998	724.038	511	288.537	2010	821.918	166	106.035	330	256.025	3318	2269.64	2487	1864.12	1695	621.626	308	115.276	686	548.133	1972	1188.33	698	939.059	2085	1070.7
261	MiR27d-5p	pre-miR27d	MiR27	24	5.79616	8	4.51721	76	31.0775	1	0.638765	3	2.3275	63	43.0943	37	27.7332	5	1.83371	4	1.49708	1	0.799028	32	19.2833	7	9.4175	29	14.8923
262	MiR29a-3p	pre-miR29a	MiR29	13	3.13959	6	3.38791	19	7.76938	0	0	0	0	4	2.73615	112	83.9493	13	4.76763	0	0	7	5.59319	3	1.80781	3	4.03607	0	0
263	MiR29a-5p	pre-miR29a	MiR29	22	5.31315	5	2.82326	23	9.40503	0	0	0	0	10	6.84037	0	0	13	4.76763	0	0	10	7.99028	11	6.62863	9	12.1082	0	0
264	MiR29b-1-5p	pre-miR29b-1	MiR29	0	0	2	1.1293	0	0	0	0	0	0	0	0	0	0	0	0	0	0	0	0	0	0	0	0	0	0
265	MiR29b-2-5p	pre-miR29b-2	MiR29	350	84.5274	68	38.3963	200	81.7829	18	11.4978	46	35.6883	68	46.5145	55	41.2251	59	21.6377	28	10.4796	53	42.3485	35	21.0911	15	20.1804	24	12.3247
266	MiR29b-3-5p	pre-miR29b-3	MiR29	12	2.89808	0	0	8	3.27132	0	0	0	0	0	0	0	0	5	1.83371	0	0	2	1.59806	0	0	0	0	1	0.513527
267	MiR29b-3p	pre-miR29b-2	MiR29	1511	364.917	244	137.775	586	239.624	64	40.881	168	130.34	153	104.658	0	0	339	124.325	102	38.1757	268	214.139	153	92.1982	69	92.8296	95	48.7851
268	MiR29c-3p	pre-miR29c	MiR29	50	12.0753	27	15.2456	103	42.1182	0	0	0	0	0	0	0	0	0	0	16	5.98834	0	0	0	0	0	0	0	0
269	MiR29c-5p	pre-miR29c	MiR29	26	6.27918	17	9.59908	60	24.5349	0	0	0	0	0	0	0	0	0	0	0	0	0	0	0	0	0	0	0	0
270	MiR301a-3p	pre-miR301a-1	MiR130	272	65.6899	150	84.6978	434	177.469	0	0	75	58.1875	14	9.57652	16	11.9928	164	60.1455	32	11.9767	75	59.9271	36	21.6937	38	51.1236	32	16.4329
271	MiR301a-5p	pre-miR301a-1	MiR130	0	0	10	5.64652	15	6.13372	0	0	0	0	0	0	2	1.49909	3	1.10022	0	0	0	0	1	0.602603	2	2.69071	2	1.02705
272	MiR301b-5p	pre-miR301b	MiR130	15	3.6226	5	2.82326	5	2.04457	1	0.638765	2	1.55167	5	3.42019	2	1.49909	1	0.366741	1	0.374271	5	3.99514	9	5.42342	0	0	2	1.02705
273	MiR301c-3p	pre-miR301c	MiR130	34	8.21123	16	9.03443	32	13.0853	0	0	0	0	16	10.9446	22	16.49	0	0	0	0	0	0	15	9.03904	0	0	31	15.9193
274	MiR301c-5p	pre-miR301c	MiR130	13	3.13959	4	2.25861	3	1.22674	1	0.638765	2	1.55167	3	2.05211	2	1.49909	1	0.366741	1	0.374271	5	3.99514	6	3.61562	0	0	2	1.02705
275	MiR301d-3p	pre-miR301d	MiR130	585	141.282	162	91.4736	303	123.901	30	19.163	38	29.4817	49	33.5178	40	29.9819	109	39.9748	39	14.5966	112	89.4911	31	18.6807	27	36.3246	41	21.0546
276	MiR301d-5p	pre-miR301d	MiR130	4	0.966027	0	0	0	0	0	0	0	0	0	0	0	0	0	0	0	0	0	0	0	0	0	0	2	1.02705
277	MiR30a-3-3p	pre-miR30a-3	MiR30	1	0.241507	0	0	0	0	0	0	0	0	0	0	0	0	0	0	0	0	0	0	0	0	0	0	0	0
278	MiR30a-3p	pre-miR30a-1	MiR30	258	62.3088	72	40.6549	51	20.8546	23	14.6916	112	86.8933	219	149.804	255	191.135	197	72.248	72	26.9475	61	48.7407	626	377.229	131	176.242	1029	528.42
279	MiR30a-4-3p	pre-miR30a-4	MiR30	94	22.7016	53	29.9265	33	13.4942	11	7.02642	29	22.4992	28	19.153	35	26.2341	56	20.5375	40	14.9708	26	20.7747	138	83.1592	35	47.0875	88	45.1904
280	MiR30a-5p	pre-miR30a-4	MiR30	37985	9173.64	9907	5594.01	19969	8165.61	1302	831.673	4876	3782.96	5259	3597.35	3772	2827.29	7771	2849.95	3301	1235.47	7652	6114.16	3179	1915.67	1246	1676.32	2476	1271.49
281	MiR30b-3p	pre-miR30b	MiR30	247	59.6522	60	33.8791	104	42.5271	12	7.66518	42	32.585	41	28.0455	55	41.2251	79	28.9725	31	11.6024	40	31.9611	39	23.5015	14	18.835	31	15.9193
282	MiR30b-5p	pre-miR30b	MiR30	110950	26795.2	38184	21560.7	35266	14420.8	7551	4823.32	23183	17986.1	13094	8956.78	16547	12402.8	64724	23737	24659	9229.15	34260	27374.7	28155	16966.3	8367	11256.6	22897	11758.2
283	MiR30c-3p	pre-miR30c-2	MiR30	10936	2641.12	2486	1403.72	4887	1998.37	380	242.731	1291	1001.6	1448	990.486	1139	853.734	1894	694.608	886	331.604	1359	1085.88	1071	645.388	315	423.788	986	506.338
284	MiR30c-5p	pre-miR30c-2	MiR30	60727	14666	26417	14916.4	60614	24785.9	2785	1778.96	7045	5465.74	6897	4717.8	5381	4033.31	14440	5295.74	5585	2090.3	12105	9672.23	8579	5169.73	3143	4228.46	6793	3488.39
285	MiR30d-5p	pre-miR30d-1	MiR30	49664	11994.2	16072	9075.08	45409	18568.4	2068	1320.97	6180	4794.65	17722	12122.5	12736	9546.23	10723	3932.57	3773	1412.13	7784	6219.63	12457	7506.62	3992	5370.67	13701	7035.84
286	MiR30e-3-3p	pre-miR30e-3	MiR30	7	1.69055	2	1.1293	2	0.817829	0	0	0	0	0	0	2	1.49909	0	0	0	0	6	4.79417	3	1.80781	0	0	0	0
287	MiR30e-3p	pre-miR30e-1	MiR30	23	5.55466	13	7.34047	16	6.54263	1	0.638765	8	6.20666	3	2.05211	6	4.49728	3	1.10022	2	0.748542	5	3.99514	2	1.20521	4	5.38143	0	0
288	MiR30e-5p	pre-miR30e-1	MiR30	4443	1073.02	1569	885.939	4719	1929.67	239	152.665	712	552.393	912	623.842	554	415.249	1361	499.135	585	218.949	1204	962.029	449	270.569	173	232.747	411	211.06
289	MiR338a-3-5p	pre-miR338a-3	MiR338	11	2.65658	0	0	3	1.22674	0	0	0	0	7	4.78826	11	8.24502	7	2.56719	0	0	0	0	5	3.01301	0	0	9	4.62175
290	MiR338a-3p	pre-miR338a-2	MiR338	2961	715.102	378	213.438	1242	507.872	66	42.1585	201	155.942	407	278.403	364	272.835	344	126.159	173	64.7489	283	226.125	360	216.937	92	123.773	303	155.599
291	MiR338a-4-5p	pre-miR338a-4	MiR338	14	3.3811	2	1.1293	7	2.8624	0	0	0	0	3	2.05211	1	0.749547	2	0.733482	4	1.49708	0	0	4	2.41041	1	1.34536	5	2.56764
292	MiR338a-5p	pre-miR338a-2	MiR338	103	24.8752	10	5.64652	43	17.5833	0	0	8	6.20666	27	18.469	26	19.4882	17	6.2346	6	2.24563	16	12.7844	20	12.0521	7	9.4175	23	11.8111
293	MiR33a-3p	pre-miR33a-1	MiR33	126	30.4299	30	16.9396	53	21.6725	0	0	13	10.0858	8	5.4723	0	0	18	6.60134	0	0	9	7.19125	8	4.82082	0	0	0	0
294	MiR33a-5p	pre-miR33a-1	MiR33	31	7.48671	20	11.293	95	38.8469	0	0	0	0	0	0	0	0	16	5.86786	4	1.49708	17	13.5835	7	4.21822	0	0	0	0
295	MiR33b-3p	pre-miR33b	MiR33	1980	478.184	1128	636.927	3684	1506.44	252	160.969	360	279.3	144	98.5013	144	107.935	804	294.86	252	94.3164	636	508.182	204	122.931	132	177.587	180	92.4349
296	MiR365-2-5p	pre-miR365-2	MiR365	0	0	0	0	0	0	0	0	0	0	3	2.05211	0	0	0	0	0	0	0	0	18	10.8468	0	0	0	0
297	MiR365-3p	pre-miR365-1	MiR365	73	17.63	39	22.0214	56	22.8992	10	6.38765	32	24.8267	104	71.1399	114	85.4484	60	22.0045	32	11.9767	36	28.765	172	103.648	26	34.9793	107	54.9474
298	MiR365-5p	pre-miR365-1	MiR365	1	0.241507	0	0	0	0	1	0.638765	2	1.55167	12	8.20845	12	8.99457	0	0	0	0	0	0	72	43.3874	4	5.38143	10	5.13527
299	MiR375-3-5p	pre-miR375-3	MiR375	0	0	0	0	1	0.408914	0	0	3	2.3275	0	0	0	0	0	0	0	0	0	0	0	0	0	0	0	0
300	MiR375-3p	pre-miR375-2	MiR375	302	72.9351	45	25.4093	124	50.7054	20	12.7753	490	380.158	37	25.3094	72	53.9674	30	11.0022	239	89.4508	38	30.3631	93	56.0421	0	0	90	46.2175
301	MiR375-5p	pre-miR375-1	MiR375	0	0	0	0	0	0	0	0	0	0	1	0.684037	0	0	0	0	1	0.374271	0	0	0	0	0	0	0	0
302	MiR429-3p	pre-miR429	MiR8	119	28.7393	22	12.4223	57	23.3081	0	0	23	17.8442	58	39.6742	74	55.4665	15	5.50112	0	0	16	12.7844	66	39.7718	24	32.2886	95	48.7851
303	MiR430a-3p	pre-miR430a	MiR430	0	0	0	0	0	0	0	0	0	0	0	0	0	0	0	0	0	0	0	0	0	0	0	0	13	6.67586
304	MiR449a-5p	pre-miR449a	MiR449	0	0	4	2.25861	8	3.27132	0	0	0	0	0	0	0	0	0	0	0	0	0	0	0	0	0	0	2	1.02705
305	MiR449b-3p	pre-miR449b	MiR449	0	0	0	0		0	0	0	0	0	0	0	0	0	0	0	1	0.374271	0	0	0	0	0	0	0	0
306	MiR449b-5p	pre-miR449b	MiR449	0	0	4	2.25861		0	0	0	2	1.55167	0	0	0	0	0	0	0	0	0	0	0	0	0	0	0	0
307	MiR454-3p	pre-miR454	MiR454	242	58.4447	96	54.2066	196	80.1472	10	6.38765	37	28.7058	317	216.84	311	233.109	60	22.0045	22	8.23397	52	41.5494	91	54.8369	39	52.4689	138	70.8668
308	MiR454-5p	pre-miR454	MiR454	2	0.483014	0	0	0	0	0	0	0	0	11	7.52441	3	2.24864	2	0.733482	0	0	1	0.799028	0	0	0	0	0	0
309	MiR455-3p	pre-miR455	MiR455	185	44.6788	124	70.0168	123	50.2965	29	18.5242	41	31.8092	74	50.6187	55	41.2251	121	44.3757	63	23.5791	70	55.9319	96	57.8499	28	37.67	103	52.8933
310	MiR455-5p	pre-miR455	MiR455	2567	619.948	681	384.528	766	313.229	99	63.2378	416	322.747	802	548.598	567	424.993	625	229.213	306	114.527	344	274.866	613	369.395	154	207.185	693	355.874
311	MiR456-3p	pre-miR456-1	MiR456	892	215.424	0	0	173	70.7422	36	22.9956	210	162.925	516	352.963	750	562.16	280	102.688	0	0	153	122.251	422	254.298	169	227.365	312	160.221
312	MiR456-5p	pre-miR456-1	MiR456	2	0.483014	4	2.25861	6	2.45349	0	0	2	1.55167	2	1.36807	4	2.99819	2	0.733482	2	0.748542	0	0	0	0	0	0	0	0
313	MiR458-3p	pre-miR458	MiR458	692	167.123	178	100.508	303	123.901	24	15.3304	42	32.585	102	69.7718	40	29.9819	103	37.7743	22	8.23397	48	38.3533	69	41.5796	22	29.5979	85	43.6498
314	MiR459-3p	pre-miR459	MiR459	0	0	3	1.69396	0	0	0	0	0	0	0	0	0	0	0	0	0	0	0	0	0	0	0	0	0	0
315	MiR459-5p	pre-miR459	MiR459	0	0	16	9.03443	0	0	0	0	0	0	0	0	0	0	0	0	0	0	0	0	0	0	0	0	0	0
316	MiR460-3p	pre-miR460-2	MiR460	0	0	0	0	0	0	0	0	0	0	0	0	7	5.24683	0	0	0	0	0	0	0	0	0	0	0	0
317	MiR460-5p	pre-miR460-2	MiR460	2	0.483014	0	0	2	0.817829	6	3.83259	0	0	0	0	6	4.49728	0	0	0	0	0	0	4	2.41041	0	0	2	1.02705
318	MiR462a-3p	pre-miR462a	MiR462	115	27.7733	50	28.2326	29	11.8585	15	9.58148	31	24.0508	107	73.192	226	169.398	67	24.5717	19	7.11115	25	19.9757	446	268.761	119	160.098	413	212.087
319	MiR462a-5p	pre-miR462a	MiR462	40581	9800.59	27541	15551.1	26937	11014.9	4018	2566.56	19577	15188.5	54199	37074.1	69043	51751	32762	12015.2	8146	3048.81	15175	12125.2	54852	33054	18048	24281	49654	25498.7
320	MiR462b-3p	pre-miR462b	MiR462	3	0.724521	0	0	0	0	0	0	0	0	9	6.15633	5	3.74774	0	0	2	0.748542	1	0.799028	7	4.21822	4	5.38143	8	4.10822
321	MiR462b-5p	pre-miR462b	MiR462	0	0	0	0	0	0	0	0	0	0	5	3.42019	0	0	0	0	0	0	0	0	6	3.61562	0	0	0	0
322	MiR489-3p	pre-miR489-1	MiR489	19	4.58863	0	0	0	0	0	0	0	0	15	10.2606	0	0	0	0	0	0	0	0	11	6.62863	0	0	14	7.18938
323	MiR489-5p	pre-miR489-1	MiR489	0	0	0	0	0	0	0	0	0	0	0	0	0	0	0	0	0	0	0	0	1	0.602603	0	0	0	0
324	MiR499b-3p	pre-miR499b-3	MiR499	6	1.44904	0	0	0	0	0	0	0	0	0	0	0	0	0	0	0	0	0	0	3	1.80781	0	0	0	0
325	MiR499b-5p	pre-miR499b-2	MiR499	0	0	0	0	11	4.49806	0	0	0	0	0	0	0	0	0	0	0	0	0	0	10	6.02603	0	0	0	0
326	MiR551-3p	pre-miR551	MiR551	155	37.4336	71	40.0903	69	28.2151	10	6.38765	48	37.24	103	70.4558	88	65.9601	62	22.7379	17	6.36261	39	31.1621	85	51.2212	41	55.1596	67	34.4063
327	MiR551-5p	pre-miR551	MiR551	1	0.241507	6	3.38791	3	1.22674	0	0	0	0	6	4.10422	1	0.749547	0	0	5	1.87136	2	1.59806	0	0	0	0	2	1.02705
328	MiR7132a-3p	pre-miR7132a	MiR7132	0	0	0	0	0	0	0	0	0	0	0	0	0	0	0	0	0	0	0	0	1	0.602603	26	34.9793	84	43.1363
329	MiR7132a-5p	pre-miR7132a	MiR7132	27	6.52069	0	0	26	10.6318	0	0	0	0	171	116.97	96	71.9565	20	7.33482	0	0	12	9.58833	94	56.6447	0	0	0	0
330	MiR7132b-3p	pre-miR7132b	MiR7132	25	6.03767	8	4.51721	31	12.6763	0	0	8	6.20666	315	215.472	179	134.169	7	2.56719	0	0	4	3.19611	94	56.6447	16	21.5257	55	28.244
331	MiR7132b-5p	pre-miR7132b	MiR7132	26	6.27918	13	7.34047	17	6.95155	0	0	3	2.3275	219	149.804	110	82.4502	9	3.30067	0	0	12	9.58833	132	79.5436	27	36.3246	104	53.4068
332	MiR722-3p	pre-miR722-2	MiR722	12260	2960.87	3363	1898.92	10719	4383.15	487	311.079	1143	886.777	248	169.641	199	149.16	2004	734.949	819	306.528	2152	1719.51	402	242.246	281	378.045	383	196.681
333	MiR722-5p	pre-miR722-2	MiR722	487	117.614	98	55.3359	307	125.537	12	7.66518	39	30.2575	12	8.20845	8	5.99638	66	24.2049	21	7.8597	57	45.5446	16	9.64164	16	21.5257	7	3.59469
334	MiR723-3p	pre-miR723-1	MiR723	15	3.6226	0	0	0	0	0	0	0	0	0	0	5	3.74774	10	3.66741	0	0	0	0	0	0	0	0	0	0
335	MiR724-3p	pre-miR724-1	MiR724	0	0	0	0	0	0	0	0	0	0	0	0	4	2.99819	0	0	0	0	4	3.19611	0	0	0	0	0	0
336	MiR724-5p	pre-miR724-2	MiR724	4	0.966027	4	2.25861	12	4.90697	0	0	4	3.10333	4	2.73615	20	14.9909	0	0	8	2.99417	0	0	0	0	0	0	4	2.05411
337	MiR725-3p	pre-miR725-2	MiR725	17	4.10562	0	0	20	8.17829	0	0	0	0	0	0	0	0	0	0	0	0	0	0	0	0	0	0	8	4.10822
338	MiR725-5p	pre-miR725-2	MiR725	22	5.31315	0	0	2	0.817829	0	0	0	0	8	5.4723	2	1.49909	2	0.733482	2	0.748542	0	0	4	2.41041	2	2.69071	8	4.10822
339	MiR727-3p	pre-miR727-1	MiR727	57	13.7659	0	0	5	2.04457	0	0	0	0	0	0	3	2.24864	0	0	1	0.374271	0	0	3	1.80781	0	0	0	0
340	MiR727-5p	pre-miR727-1	MiR727	109	26.3242	0	0	23	9.40503	0	0	0		0		14	10.4937	15	5.50112	11	4.11698	0	0	9	5.42342	0	0	0	0
341	MiR729-3p	pre-miR729	MiR729	2	0.483014	0	0	0	0	0	0	0	0	0	0	0	0	0	0	0	0	0	0	0	0	0	0	0	0
342	MiR730a-3p	pre-miR730a-1	MiR460	2	0.483014	6	0	0	0	0	0	0	0	1	0.684037	1	0.749547	0	0	0	0	0	0	0	0	0	0	2	1.02705
343	MiR730a-5p	pre-miR730a-1	MiR460	4	0.966027	0	3.38791	2	0.817829	0	0	0	0	2	1.36807	6	4.49728	2	0.733482	4	1.49708	0	0	2	1.20521	0	0	6	3.08116
344	MiR731-3p	pre-miR731	MiR731	6	1.44904	9	5.08187	3	1.22674	0	0	2	1.55167	8	5.4723	9	6.74592	4	1.46696	543	203.229	1109	886.122	5383	3243.81	1792	2410.88	4585	2354.52
345	MiR731-5p	pre-miR731	MiR731	7732	1867.33	2382	1345	1900	776.938	272	173.744	1350	1047.37	4900	3351.78	7399	5545.9	1998	732.749	23	8.60824	62	49.5397	20	12.0521	6	8.07214	24	12.3247
346	MiR734-3p	pre-miR734	MiR734	54	13.0414	10	5.64652	78	31.8953	5	3.19383	10	7.75833	70	47.8826	66	49.4701	17	6.2346	5	1.87136	15	11.9854	123	74.1201	42	56.505	110	56.488
347	MiR734-5p	pre-miR734	MiR734	8	1.93205	0	0	2	0.817829	0	0	0	0	6	4.10422	2	1.49909	4	1.46696	0	0	2	1.59806	2	1.20521	0	0	4	2.05411
348	MiR737-3p	pre-miR737	MiR737	61	14.7319	21	11.8577	77	31.4864	19	0	5	3.87917	6	4.10422	3	2.24864	2	0.733482	8	2.99417	14	11.1864	5	3.01301	4	5.38143	7	3.59469
349	MiR737-5p	pre-miR737	MiR737	325	78.4897	101	57.0298	375	153.343	19	12.1365	38	29.4817	10	6.84037	8	5.99638	36	13.2027	0	0	0	0	0	0	0	0	0	0
350	MiR7552a-5p	pre-miR7552a-1	MiR7552	85	20.5281	0	0	57	23.3081	0	0	0	0	0	0	0	0	10	3.66741	0	0	0	0	0	0	0	0	0	0
351	MiR7a-2-3p	pre-miR7a-2	MiR7	0	0	0	0	0	0	0	0	0	0	1	0.684037	0	0	0	0	0	0	0	0	0	0	0	0	0	0
352	MiR7a-3-3p	pre-miR7a-3	MiR7	14	3.3811	3	1.69396	0	0	0	0	0	0	6	4.10422	0	0	0	0	0	0	0	0	0	0	0	0	0	0
353	MiR7a-5p	pre-miR7a-3	MiR7	7	1.69055	9	5.08187	29	11.8585	0	0	0	0	10	6.84037	0	0	0	0	0	0	0	0	0	0	0	0	0	0
354	MiR8159-3p	pre-miR8159	MiR8159	1	0.241507	0	0	2	0.817829	0	0	1	0.775833	1	0.684037	2	1.49909	0	0	0	0	0	0	0	0	0	0	0	0
355	MiR8159-5p	pre-miR8159	MiR8159	98	23.6677	166	93.7322	277	113.269	0	0	119	92.3241	248	169.641	735	550.917	0	0	0	0	0	0	0	0	0	0	37	19.0005
356	MiR8160-5p	pre-miR8160	MiR8160/MiR8161	0	0	0	0	0	0	0	0	0	0	0	0	0	0	38	13.9362	0	0	0	0	31	18.6807	30	40.3607	15	7.70291
357	MiR8163-3p	pre-miR8163	MiR8163	335	80.9048	217	122.529	823	336.537	0	0	0	0	0	0	0	0	450	165.034	0	0	0	0	0	0	0	0	0	0
358	MiR8163-5p	pre-miR8163	MiR8163	1	0.241507	0	0	2	0.817829	0	0	0	0	0	0	0	0	0	0	0	0	2	1.59806	0	0	2	2.69071	0	0
359	MiR92a-3p	pre-miR92a-2	MiR25	125310	30263.2	20944	11826.1	16638	6803.52	6259	3998.03	26757	20759	21159	14473.5	31756	23802.6	48767	17884.9	18394	6884.35	19967	15954.2	44861	27033.4	15897	21387.1	50029	25691.3
360	MiR92a-4-5p	pre-miR92a-4	MiR25	10	2.41507	4	2.25861	4	1.63566	0	0	4	3.10333	16	10.9446	14	10.4937	2	0.733482	10	3.74271	2	1.59806	46	27.7197	8	10.7629	28	14.3788
361	MiR92a-5p	pre-miR92a-2	MiR25	68	16.4225	24	13.5516	12	4.90697	0	0	14	10.8617	23	15.7329	31	23.236	26	9.53527	12	4.49125	7	5.59319	58	34.951	21	28.2525	43	22.0817
362	MiR92b-3p	pre-miR92b	MiR25	160840	38844	35402	19989.8	28404	11614.8	12916	8250.29	35873	27831.5	316	216.156	453	339.545	84218	30886.2	31175	11667.9	39077	31223.6	2293	1381.77	3199	4303.8	2260	1160.57
363	MiR92b-5p	pre-miR92b	MiR25	6	1.44904	0	0	6	2.45349	0	0	0	0	0	0	0	0	2	0.733482	4	1.49708	0	0	0	0	4	5.38143	1	0.513527
364	MiR93a-2-3p	pre-miR93a-2	MiR17	7	1.69055	7	3.95256	6	2.45349	0	0	3	2.3275	9	6.15633	10	7.49547	0	0	0	0	2	1.59806	5	3.01301	4	5.38143	2	1.02705
365	MiR93a-3p	pre-miR93a-1	MiR17	4	0.966027	0	0	0	0	0	0	0	0	0	0	2	1.49909	0	0	0	0	2	1.59806	1	0.602603	0	0	0	0
366	MiR93a-5p	pre-miR93a-2	MiR17	803	193.93	710	400.903	1311	536.087	81	51.74	134	103.962	176	120.391	92	68.9583	346	126.892	158	59.1349	194	155.011	189	113.892	103	138.572	247	126.841
367	MiR96-5p	pre-miR96-1	MiR96	0	0	0	0	0	0	0	0	0	0	0	0	3	2.24864	0	0	3	1.12281	0	0	0	0	3	4.03607	0	0
368	MiR99-2-3p	pre-miR99-2	MiR10	2	0.483014	1	0.564652	0	0	0	0	1	0.775833	0	0	1	0.749547	1	0.366741	0	0	0	0	0	0	0	0	0	0
369	MiR99-3p	pre-miR99-1	MiR10	8	1.93205	1	0.564652	0	0	0	0	2	1.55167	2	1.36807	6	4.49728	2	0.733482	5	1.87136	0	0	7	4.21822	2	2.69071	4	2.05411
370	MiR99-5p	pre-miR99-1	MiR9	1470	355.015	494	278.938	488	199.55	71	45.3523	234	181.545	689	471.302	866	649.108	461	169.068	285	106.667	239	190.968	530	319.379	132	177.587	555	285.008
371	MiR9a-1-3p	pre-miR9a-1	MiR9	0	0	0	0	18	7.36046	0	0	0	0	26	17.785	0	0	0	0	0	0	0	0	0	0	0	0	0	0
372	MiR9a-3-3p	pre-miR9a-3	MiR9	0	0	0	0	3	1.22674	0	0	0	0	2	1.36807	0	0	0	0	0	0	0	0	0	0	0	0	0	0
373	MiR9a-5p	pre-miR9a-1	MiR9	6	1.44904	0	0	11	4.49806	0	0	0	0	10	6.84037	11	8.24502	0	0	0	0	0	0	0	0	0	0	0	0
374	MiR9a-6-3p	pre-miR9a-6	MiR9	3	0.724521	0	0	3	1.22674	0	0	0	0	3	2.05211	0	0	0	0	0	0	1	0.799028	0	0	0	0	1	0.513527
375	MiR9a-7-3p	pre-miR9a-7	MiR9	0	0	0	0	0	0	0	0	0	0	0	0	0	0	0	0	0	0	0	0	0	0	0	0	1	0.513527
376	MiR9b-3p	pre-miR9b	MiR9	31	7.48671	0	0	14	5.7248	0	0	0	0	21	14.3648	0	0	0	0	0	0	0	0	0	0	0	0	0	0
377	MiR9b-5p	pre-miR9b	MiR9	0	0	0	0	1	0.408914	0	0	0	0	0	0	0	0		0	0	0	0	0	0	0	0	0	0
