# Supplementary material for: Illumina Sequencing Reveals Aberrant Expression of MicroRNAs and Their Variants in Whitefish (Coregonus lavaretus) Liver after Exposure to Microcystin-LR
Source: PLoS One. 2016 Jul 8;11(7):e0158899. doi: 10.1371/journal.pone.0158899 (PMC4938405; doi:10.1371/journal.pone.0158899)
Supplement: S3 Table — This table is based on predictions from mapping the reads of Coregonus lavaretus samples to the Salmo salar genome sequence (AGKD03; Salmo salar, whole genome shotgun sequencing project; Andreassen et al. 2013). Shown are precursor (pre-miRNA) sequences identified, and their structures, along with corresponding novel mature 5p and and/or 3p sequences. 1 Bona-fide microRNA: both arms have been found showing a perfect Drosha/Dicer pattern (2mt 3' overhang allowing for +/- 1nt); Homologous: Non bona-fide, but a putative homologous microRNA exists (the sequence mapped to a known sequence from miRBase ver. 21). (XLSX) [file pone.0158899.s007.xlsx]

## Sheet: S4_Table
S3 Table. Novel mature miRNA candidates in Coregonus lavaretus identified in the study. This table is based on predictions from mapping the reads of Coregonus lavaretus samples to the Salmo salar genome sequence (AGKD03; Salmo salar, whole genome shotgun sequencing project; Andreassen et al. 2013). Shown are precursor (pre-miRNA) sequences identified, and their structures, along with correspondin…
miRNA 5p	mature 5p (C. lavaretus)	miRNA 3p	mature 3p (C. lavaretus)	pre-miRNA	pre-miRNA sequence (S. salar)	Structure	Minimum free energy (kcal/mol)*	chrom (AGKD03)	chromStart	chromEnd	str	5pRC	3pRC	hairpin	homolog	prediction confidence level1,2	samples	chrom (AGKD04)
MiRlet7g-5p	ugagguaguuguuuguacagu	MiRlet7g-3p	cuguacaagccacugccuugcu	pre-miRlet7g-1	5'-uggucugagguaguuguuuguacaguuugagggucugugauucugcccaauacaggagcuaacuguacaagccacugccuugccuaggg	.(((..((((((((.((((((((((((..((((((...))))))((((......)).)).)))))))))))).))))))))))).....	-35.70	AGKD03017334	60663	60751	-	5389	309	false	true	1	1,2,3,4,5,8,9,10,13	AGKD04000098
MiRlet7g-5p	ugagguaguuguuuguacagu	MiRlet7g-3p	cuguacaagccacugccuugcu	pre-miRlet7g-2	5'-uggucugagguaguuguuuguacaguuugaggguccgugauucugcccgauaaaggagcuaacuguacaagccacugccuugccuaggg	.(((..((((((((.((((((((((((...((.(((...(((......)))...))).)))))))))))))).))))))))))).....	-36.80	AGKD03039820	112594	112682	+	5515	344	true	true	1	1,2,3,4,5,7,8,9,10,13	AGKD04000686
MiR457a-5p	uagcagcacaucauuacuggua	MiR457a-3p	ccaguauggcuugugcugcucca	pre-miR457a	5'-ggcguuagcagcacaucauuacugguagcugccccuucucugggcugccaguauggcuugugcugcuccagucag	(((...(((((((((((((.((((((((((............))))))))))))))..)))))))))...)))..	-37.10	AGKD03008150	666	740	-	1056	13	true	true	2	6,7,11,13	AGKD04000155
MiR222b-5p	acccaguacucaguguaaggucug	MiR222b-3p	agcuacaucugauuacuggguca	pre-miR222b	5'-ggcucacccaguacucaguguaaggucugugugaucaaaguacagcuacaucugauuacugggucaguaau	.(((.((((((((.(((((((..((.(((((.........)))))))))).)))).)))))))).)))...	-26.20	AGKD03021492	367750	367820	+	6	57	true	true	1	6.13	AGKD04000150
MiR223-5p	aguguauuugacaagcugaguuggacacu	MiR223-3p	ugucaguuugucaaauaccccaa	pre-miR223a	5'-cacuuaguguauuugacaagcugaguuggacacucaguaugacagggugucaguuugucaaauaccccaaguga	(((((...((((((((((((((......(((((((.((...)).)))))))))))))))))))))...))))).	-30.00	AGKD03017574	54924	54997	+	28	23	true	true	2	2.12	AGKD04000068
MiR223-5p	guguauuugacaagcugaguuggacacu	MiR223-3p	ugucaguuugucaaauacccca	pre-miR223b	5'-cacuuaguguauuugacaagcugaguuggacacucaguaugacagggugucaguuugucaaauaccccaaguga	(((((...((((((((((((((......(((((((.((...)).)))))))))))))))))))))...))))).	-30.00	AGKD03015409	433293	433366	-	38	943	true	true	2	6.11	AGKD04000019
MiR34a-5p	uggcagugucuuagcugguugu	MiR34a-3p	aaucagcaaguauacuaccgca	pre-miR34	5'-uucucuggcagugucuuagcugguuguugugagggagagaacgaagcaaucagcaaguauacugccgcagaaac	((((.((((((((((((.((((((((((................))))))))))))).))))))))).))))..	-31.70	AGKD03042366	746	819	+	32	2	true	true	2	7	AGKD04000722
MiR193-5p	ugggucuuugcgggcaagguga	MiR193-3p	aacuggccuacaaagucccagu	pre-miR193	5'-gagucugggucuuugcgggcaaggugaguccucauucauucaacuggccuacaaagucccaguuucug	(((.(((((.(((((.((((.((.(((((........))))).)).)))).))))).))))).)))..	-28.50	AGKD03020512	218822	218889	-	16	20	true	true	2	11	AGKD04000135/AGKD04000065
MiR30d-5p	uguaaacauccccgacuggaaucu	MiR30d-3p	cuuucagucagguguuugcugc	pre-miR30d-1	5'-ggggcuguaaacauccccgacuggaaucuguucucuaucaucagagcuuucagucagguguuugcugcugcug	..(((.(((((((((...((((((((...(((((........))))))))))))).))))))))).)))....	-26.60	AGKD03034912	134057	134129	-	7545	411	true	true	2	1,2,3,4,5,8,9,10	AGKD04000489
MiR30d-5p	uguaaacauccccgacuggaaucu	MiR30d-3p	cuuucagucagguguuugcugc	pre-miR30d-2	5'-ggggcuguaaacauccccgacuggaaucuguucuacaucaucagagcuuucagucagguguuugcugcugcug	..(((.(((((((((...((((((((...(((((........))))))))))))).))))))))).)))....	-26.80	AGKD03035698	94961	95033	+	7545	411	true	true	2	1,2,3,4,5,8,9,10	AGKD04000507
MiR187-5p	ggcugcaacacaggacauggg	MiR187-3p	ucgugucuuguguugcagccagu	pre-miR187-1	5'-ccaggggcugcaacacaggacaugggagcuaccugccccuccugcucgugucuuguguugcagccaguggaac	(((..(((((((((((((((((((((.((.....)))))........))))))))))))))))))..)))...	-43.30	AGKD03036786	10804	10876	-	10	90	true	true	1	6,7,11	AGKD04000497
MiR187-5p	ggcugcaacacaggacaugggagc	MiR187-3p	ucgugucuuguguugcagccag	pre-miR187-2	5'-ccaggggcugcaacacaggacaugggagcuaccuguccuuccugcucgugucuuguguugcagccaguggaac	(((..((((((((((((((((((..((((..............))))))))))))))))))))))..)))...	-42.40	AGKD03030508	108576	108648	-	3	3	true	true	2	7	AGKD04000318
MiR338a-5p	aacaauauccuggugcuguaugagu	MiR338a-3p	uccagcaucagugauuuuguuac	pre-miR338	5'-cugggaacaauauccuggugcuguaugagugaguggggaaaagcuccagcaucagugauuuuguuacuagg	((((..((((.((((((((((((...((((............))))))))))))).))).))))..)))).	-28.30	AGKD03075282	1910	1980	-	8	5	true	true	2	6	AGKD04001406/AGKD040001227
MiR338a-5p	aacaaucuccuggugcuguaugagu	MiR338a-3p	uccagcaucagugauuuuguuac	pre-miR338	5'-cugggaacaauauccuggugcuguaugagugaguggggaaaagcuccagcaucagugauuuuguuacuagg	((((..((((.((((((((((((...((((............))))))))))))).))).))))..)))).	-28.30	AGKD03075282	1910	1980	-	10	15	true	true	2	1,7	AGKD04001406/AGKD040001227
MiR454-5p	acccuaucaguauugucucugc	MiR454-3p	uagugcaauguugcuuauaggguu	pre-miR454	5'-cugaaacccuaucaguauugucucugcuguccacuuugaguagugcaauguugcuuuuaggguuucagu	(((((((((((..((((((((..(((((..........))))).)))))...)))..))))))))))).	-27.00	AGKD03019859	312574	312642	-	12	3	true	true	1	1	AGKD04000121/AGKD04000041del
								* Minimum free energy (mfe) of the secondary structure was determined using RNAfold web server (Gruber et al., 2008)
								1. Bona-fide microRNA: both arms have been found showing a perfect Drosha/Dicer pattern (2mt 3' overhang allowing for +/- 1nt)
								2. Homologous: Non bona-fide, but a putative homologous microRNA exists (the sequence mapped to a known sequence from miRBase ver. 21)
