# Supplementary material for: Illumina Sequencing Reveals Aberrant Expression of MicroRNAs and Their Variants in Whitefish (Coregonus lavaretus) Liver after Exposure to Microcystin-LR
Source: PLoS One. 2016 Jul 8;11(7):e0158899. doi: 10.1371/journal.pone.0158899 (PMC4938405; doi:10.1371/journal.pone.0158899)
Supplement: S4 Table — Full results of the analysis (Full_table_) with EdgeR, DESeq and NOISeq method in control and MC-LR treated group after 14 d (n = 2) and 28 d (n = 3) of the treatment. To yield significantly differentially expressed miRNAs (Selection_), for the EdgeR method false discovery rate was set at FDR = 0.05, for the DESeq the expression threshold was adjusted at p = 0.05 and for the NOISeq the probability value was set at 0.08. (XLSX) [file pone.0158899.s008.xlsx]

## Sheet: 14d_Selection_edgeR
S4 Table. Differential expression data obtained with different methods. Full results of the analysis (Full_table_) with EdgeR, DESeq and NOISeq method in control and MC-LR treated group after 14 d (n = 2) and 28 d (n = 3) of the treatment. To yield significantly differentially expressed miRNAs (Selection_), for the EdgeR method false discovery rate was set at FDR=0.05, for the DESeq the expressio…
	s4.Control_14	s5.Control_14	s6.MC.LR_14	s7.MC.LR_14	logFC	logCPM	PValue	FDR
MiRlet7a-4-3p=MiRlet7a-5-3p	66.4523	69.9858	221.359	139.08	1.39807	7.30503	0.005475	0.0136267
MiRlet7b-3p	194.72	226.252	854.699	1047.86	2.17266	9.81006	1.99604e-05	9.93583e-05
MiRlet7c-3p=MiRlet7d-3p	0	0	22.6658	10.3311	6.82174	3.19073	0.00923724	0.0213314
MiRlet7d-5p	194.803	230.706	652.631	429.646	1.34215	8.84096	0.00456402	0.011487
MiRlet7e-5p	6458.91	9217.71	3186.48	2353.67	-1.50119	13.1607	3.24121e-05	0.000142359
MiRlet7g-5p	7604.89	10126	2300.44	2255.91	-1.96048	13.1378	9.53292e-06	5.33844e-05
MiRlet7h-5p	1737.07	2120.12	603.145	446.244	-1.87885	11.0031	3.84548e-06	2.85096e-05
MiRlet7i-5p	3055.4	2913.9	1727.8	1118.39	-1.06834	11.7796	0.00444091	0.0113041
MiR100a-5p	71989.5	85246.8	26636	25401.7	-1.59533	16.5102	3.94553e-06	2.85096e-05
MiR101a-3p	1532.22	1021.72	348.001	285.194	-2.00891	10.8904	5.20956e-06	3.43218e-05
MiR101a-5p	26.866	45.8941	2.51948	6.91302	-2.92132	5.83036	0.000157096	0.000606717
MiR101b-3p	642.93	568.896	20.0632	8.82593	-5.37819	9.95011	3.4422e-10	1.09398e-08
MiR101b-5p	572.709	1373.69	66.0175	42.749	-4.15986	10.0543	2.84228e-08	4.89747e-07
MiR107-3p	585.54	556.934	255.201	160.909	-1.45607	9.40767	0.00243674	0.00649797
MiR10b-5p	2538.72	1849.5	8908.46	8944.7	2.02515	12.4623	0.000172803	0.000634554
MiR10d-5p	255.645	241.286	2013.2	2021.07	3.02224	10.1654	1.69582e-07	2.37415e-06
MiR122-2-3p	326.005	326.115	24.2826	24.8256	-3.72135	8.86176	2.1144e-11	7.89377e-10
MiR122-5p	49458	39358.4	721.998	623.942	-6.04385	15.5991	8.66807e-46	1.94165e-43
MiR125a-2-3p	11.3852	35.2543	159.629	185.959	2.83179	6.83347	0.000267303	0.000909885
MiR125a-3p	14.6878	29.4798	108.492	90.9999	2.11696	6.77183	0.00132333	0.00380033
MiR125b-1-3p	0.475444	2.89341	39.025	42.1568	4.21892	4.61754	0.000449707	0.00141879
MiR130a-2-3p	30.6013	45.962	303.676	357.587	3.08365	7.73542	9.20383e-07	8.96373e-06
MiR130a-5p	29.0409	115.389	196.866	360.005	1.90707	7.54546	0.00340958	0.00888076
MiR130b-3p	191.424	270.781	72.9234	57.8635	-1.82123	8.5365	0.00722715	0.0174073
MiR142a-3p	28.0589	21.0268	290.857	120.901	3.09091	7.12858	5.50619e-06	3.52396e-05
MiR142a-5p	197.538	171.363	1044.9	556.04	2.12076	9.41696	0.000163447	0.000610201
MiR142b-3p	28.0589	21.0268	290.857	120.901	3.09072	7.12858	5.9022e-06	3.67248e-05
MiR142b-5p	0.667582	4.32812	73.0511	27.5634	3.95855	5.35194	1.79907e-05	9.1589e-05
MiR144-3p	84.1586	45.0672	2.53997	5.35634	-3.95847	6.14882	1.65615e-05	8.62738e-05
MiR144-5p	143.038	101.508	13.9435	8.13991	-3.44886	7.18151	0.000204872	0.000728433
MiR145-5p	523.923	524.142	1765.1	1228.31	1.51416	10.4068	0.00252344	0.00665001
MiR146a-3p	21.4444	25.265	381.085	178.136	3.57527	7.17596	2.91167e-05	0.000132545
MiR146a-5p	567.462	384.447	8080.88	1859.6	3.38627	11.4943	6.88018e-07	7.00528e-06
MiR146b-3p	0	0	62.5182	47.3117	8.54635	4.49519	3.78359e-07	4.39859e-06
MiR146d-3p	0	0	37.2944	39.1364	8.02577	4.09636	1.47986e-06	1.27495e-05
MiR146d-5p	41.516	41.725	1180.21	886.597	4.63324	9.42905	1.45395e-13	1.08562e-11
MiR148a-3p	1068.74	493.361	50.406	30.6927	-4.2608	10.1806	3.90708e-10	1.09398e-08
MiR148a-5p	666.417	451.449	67.7709	39.7101	-3.37365	9.46699	3.92731e-07	4.39859e-06
MiR148b-3p	400.117	156.931	3.31209	19.9287	-4.55971	8.4009	2.17007e-07	2.85939e-06
MiR152-3p	1107.13	677.83	127.685	62.235	-3.22878	10.3661	9.72394e-10	2.42018e-08
MiR152-5p	170.288	212.802	43.479	23.8955	-2.50632	7.98851	9.25156e-05	0.000370063
MiR153b-3p	85.4104	61.2892	2.62205	1.43387	-5.06431	6.29792	4.60432e-09	9.37607e-08
MiR155-5p	0.667582	4.32812	158.962	62.9362	5.11552	5.61349	4.12486e-07	4.39985e-06
MiR15c-5p	336.322	547.614	239.556	172.242	-1.10835	8.78826	0.0199109	0.0437259
MiR181a-2-3p	48.0335	91.9455	566.694	428.939	2.80117	7.99194	2.22299e-06	1.7851e-05
MiR181a-5-3p	297.45	318.622	1262.61	1128.28	1.95492	9.39185	1.61046e-05	8.5891e-05
MiR181b-5p	56.7267	41.9053	439.942	448.615	3.18342	7.70413	4.69456e-06	3.28619e-05
MiR182-5p	0	0	62.3124	171.197	9.63262	5.6072	7.25874e-08	1.1614e-06
MiR183-5p	0	0	24.1147	86.1922	8.55108	4.6441	0.00212713	0.00590367
MiR18a-5p	8.27859	7.50886	57.3801	29.139	2.46448	5.53961	0.000725612	0.00216716
MiR192a-2-3p=MiR192b-5p	116.867	153.215	31.4252	7.97284	-2.77862	7.41989	6.78944e-05	0.00028695
MiR192a-5p	28957.9	27510.9	4408.31	3084.55	-2.91383	15.169	5.33758e-13	2.98905e-11
MiR193-3p	0	0	4.16106	28.2672	6.78971	4.96078	0.00852186	0.0198843
MiR194a-5p	718.769	909.603	149.28	124.116	-2.57569	10.1603	5.69728e-09	1.06349e-07
MiR199a-3p	3444.16	4253.74	1373.72	1002.51	-1.69627	12.1998	2.43762e-05	0.000116176
MiR200a-3p	91.8529	113.06	249.898	258.932	1.30539	8.20653	0.0182174	0.0408069
MiR200b-5p	0.667582	4.32812	25.9535	40.0107	3.40958	4.56651	0.00367566	0.00946377
MiR203a-3p	37.4987	38.7313	14.0115	4.28822	-2.04443	5.28253	0.0121113	0.027683
MiR20b-5p	1.36961	11.5649	82.5259	47.9852	3.04642	5.55029	8.27406e-05	0.00033698
MiR210-3p	1543.32	1905.71	620.551	354.329	-1.82384	10.9592	3.41815e-05	0.000147243
MiR210-5p	500.376	654.973	201.411	119.492	-1.85075	9.25321	0.000104699	0.000411447
MiR2188-3p	148.835	153.379	11.2375	14.3426	-3.54312	6.70491	1.02394e-06	9.55676e-06
MiR2188-5p	2691.88	2224.63	624.818	515.532	-2.10769	10.9286	0.00648073	0.0157792
MiR21a-3p	60.4292	40.4716	2530.63	690.63	5.00482	9.23487	3.17576e-09	7.11371e-08
MiR21a-5p	3218.34	2013.38	23291.9	6321.07	2.50183	12.9084	1.1609e-06	1.04017e-05
MiR21b-3p	19.3371	12.1456	129.398	71.2998	2.70788	6.81145	0.00044614	0.00141879
MiR21b-5p	14823.4	14554.3	72603.4	39322.5	1.92976	15.1672	4.93305e-06	3.34849e-05
MiR221-3p	0	0	14.654	27.2569	7.16493	5.42819	0.00023662	0.000828172
MiR222a-3p	1119.15	1561.68	3604.68	3725.26	1.44875	12.2676	0.000317287	0.00104456
MiR222b-3p	1119.14	1558.7	3601.21	3723.76	1.44937	12.267	0.000302076	0.00100993
MiR222b-5p	25.0458	25.3422	124.127	96.2427	2.12791	6.22842	0.000497788	0.00154867
MiR22a-3p	17533.2	20611.1	6971.66	5410.53	-1.62328	14.7083	2.09345e-05	0.000101942
MiR22a-5p	315.878	210.249	87.7675	41.9119	-2.01435	8.51269	0.0014762	0.00418568
MiR22b-3p	165.838	192.01	40.831	29.2348	-2.35327	7.71106	3.64311e-06	2.81399e-05
MiR23a-3p	100.941	153.117	910.425	422.016	2.3761	8.7572	8.19285e-06	4.70564e-05
MiR23b-3p	46.1046	52.0774	164.014	149.741	1.66534	7.34414	0.000784153	0.00231119
MiR24a-3p	8.90604	10.4003	84.2654	47.9792	2.75655	5.52792	0.00051406	0.00157739
MiR24a-4-5p	0	0	20.844	17.2396	7.02699	3.4829	0.00589382	0.0145079
MiR26a-5p	21524.7	26148.4	10936.4	10600.7	-1.14642	14.8804	0.00213481	0.00590367
MiR26b-5p	4382.73	3862.4	1968.15	1390.15	-1.29538	12.3911	0.000268091	0.000909885
MiR27a-2-5p	0	0	20.8897	12.6484	6.84413	3.01113	0.00229846	0.00620308
MiR27a-3p	17.7052	23.7165	137.208	75.8163	2.33054	6.44812	0.000187956	0.000679067
MiR27a-5p	0	0	34.9024	8.71731	7.21941	3.44122	0.00216588	0.00591655
MiR27d-3p	745.368	574.946	3796.56	2321.24	2.21487	11.2436	2.23138e-06	1.7851e-05
MiR27d-5p	0	0	43.5245	17.8102	7.70899	4.6285	0.000321762	0.00104456
MiR301a-3p	24.3177	75.3433	6.03976	7.55	-2.87614	6.41882	0.000627257	0.00189872
MiR30b-5p	30603.7	33758.3	11179.4	12221.4	-1.45967	15.4737	0.000161854	0.000610201
MiR30c-5p	10147.2	9137.64	3939.72	2701.4	-1.53782	13.9304	2.9241e-05	0.000132545
MiR375-3p	83.9076	759.648	32.0155	52.8342	-3.30793	7.87156	0.00748653	0.0178402
MiR454-3p	26.5688	41.48	210.024	174.548	2.4556	6.93267	6.64271e-06	3.9157e-05
MiR462a-5p	12789	22522.6	36625.7	40129.7	1.11986	15.2439	0.00844936	0.0198843
MiR7132a-5p	0	0	53.9254	24.5998	8.06367	4.23912	2.95859e-05	0.000132545
MiR7132b-3p	1.12862	8.66025	230.088	109.645	4.83236	6.17224	3.73767e-07	4.39859e-06
MiR7132b-5p	10.089	3.29015	137.265	54.6595	3.91444	5.85741	7.23945e-05	0.000300303
MiR722-3p	1397.46	1229.98	150.177	106.752	-3.3525	10.8291	7.41469e-12	3.32178e-10
MiR722-5p	37.6295	40.2008	3.51233	1.40237	-3.91284	5.91663	6.6099e-06	3.9157e-05
MiR731-3p	0	0	6.02921	8.32421	5.63925	3.1853	0.0186972	0.041467
MiR731-5p	326.025	327.601	922.323	1611.03	1.95472	10.1619	0.000803418	0.00233722
MiR734-3p	15.8902	12.0612	52.0863	43.5803	1.80515	5.95727	0.0162158	0.0366903
MiR737-5p	69.4964	56.7423	8.7091	5.92643	-3.07249	6.29127	1.47086e-05	8.03589e-05
MiR8163-3p	137.063	162.218	0	0	-9.98829	7.40354	1.23677e-07	1.84691e-06
MiR92b-3p	47389.2	47973.2	240.326	287.588	-7.49599	15.3209	6.39939e-23	7.16731e-21
MiR99-5p	174.822	241.021	477.245	515.629	1.24992	8.98202	0.0226633	0.0492872

## Sheet: 14d_Full_table_edgeR
	s4.Control_14	s5.Control_14	s6.MC.LR_14	s7.MC.LR_14	logFC	logCPM	PValue	FDR
MiRlet7a-3p	0.990582	7.21235	13.9435	8.13991	1.15249	3.41267	0.223971	0.305912
MiRlet7a-4-3p=MiRlet7a-5-3p	66.4523	69.9858	221.359	139.08	1.39807	7.30503	0.005475	0.0136267
MiRlet7b-3p	194.72	226.252	854.699	1047.86	2.17266	9.81006	1.99604e-05	9.93583e-05
MiRlet7b-5p	1570.41	1314.89	1430.97	1216.34	-0.123173	11.2978	0.782541	0.850918
MiRlet7c-3p=MiRlet7d-3p	0	0	22.6658	10.3311	6.82174	3.19073	0.00923724	0.0213314
MiRlet7c-5p	76.4416	124.785	221.287	201.679	1.06055	7.79698	0.0884402	0.145875
MiRlet7d-5p	194.803	230.706	652.631	429.646	1.34215	8.84096	0.00456402	0.011487
MiRlet7e-3p	0.837921	5.76808	19.2111	7.30097	1.66445	4.75066	0.0600441	0.105905
MiRlet7e-5p	6458.91	9217.71	3186.48	2353.67	-1.50119	13.1607	3.24121e-05	0.000142359
MiRlet7f-3p	0.667582	4.32812	9.63685	3.58375	1.17427	2.84463	0.539941	0.629931
MiRlet7g-3p	0.837921	5.76808	4.37759	2.15548	-0.251685	3.713	1	1
MiRlet7g-5p	7604.89	10126	2300.44	2255.91	-1.96048	13.1378	9.53292e-06	5.33844e-05
MiRlet7h-3p	404.32	402.054	452.17	307.714	-0.0852792	9.5129	0.857269	0.910087
MiRlet7h-5p	1737.07	2120.12	603.145	446.244	-1.87885	11.0031	3.84548e-06	2.85096e-05
MiRlet7i-2-3p	27.0404	15.193	24.4335	8.7838	-0.290606	5.2658	0.681408	0.767012
MiRlet7i-5p	3055.4	2913.9	1727.8	1118.39	-1.06834	11.7796	0.00444091	0.0113041
MiR100a-5p	71989.5	85246.8	26636	25401.7	-1.59533	16.5102	3.94553e-06	2.85096e-05
MiR101a-3p	1532.22	1021.72	348.001	285.194	-2.00891	10.8904	5.20956e-06	3.43218e-05
MiR101a-5p	26.866	45.8941	2.51948	6.91302	-2.92132	5.83036	0.000157096	0.000606717
MiR101b-3p	642.93	568.896	20.0632	8.82593	-5.37819	9.95011	3.4422e-10	1.09398e-08
MiR101b-5p	572.709	1373.69	66.0175	42.749	-4.15986	10.0543	2.84228e-08	4.89747e-07
MiR103-3p	106.833	92.4468	66.8556	51.0778	-0.747186	7.17391	0.158735	0.232396
MiR106a-3p	0	0	3.45309	3.75349	4.67725	3.24647	0.131225	0.197278
MiR106a-5p	41.1116	37.3163	34.8842	10.2412	-0.789223	6.21547	0.279939	0.371043
MiR107-3p	585.54	556.934	255.201	160.909	-1.45607	9.40767	0.00243674	0.00649797
MiR107-5p	0.667582	4.32812	2.67907	0	-1.13985	2.90463	1	1
MiR10a-5p	40722.3	45321.3	73482.4	63952.1	0.675569	16.1915	0.0470362	0.089289
MiR10b-5p	2538.72	1849.5	8908.46	8944.7	2.02515	12.4623	0.000172803	0.000634554
MiR10d-5p	255.645	241.286	2013.2	2021.07	3.02224	10.1654	1.69582e-07	2.37415e-06
MiR122-2-3p	326.005	326.115	24.2826	24.8256	-3.72135	8.86176	2.1144e-11	7.89377e-10
MiR122-5p	49458	39358.4	721.998	623.942	-6.04385	15.5991	8.66807e-46	1.94165e-43
MiR125a-2-3p	11.3852	35.2543	159.629	185.959	2.83179	6.83347	0.000267303	0.000909885
MiR125a-3p	14.6878	29.4798	108.492	90.9999	2.11696	6.77183	0.00132333	0.00380033
MiR125a-5p	9048.57	13674	5637.8	7661.4	-0.773006	13.8389	0.082536	0.140061
MiR125b-1-3p	0.475444	2.89341	39.025	42.1568	4.21892	4.61754	0.000449707	0.00141879
MiR125b-5p	6598.81	8808.3	9376.96	15882.8	0.713074	14.0984	0.154128	0.227136
MiR126-3p	3075.36	2549.21	5136.35	3886.24	0.682694	12.5232	0.0534078	0.097859
MiR126-5p	2601.09	2117.44	3170.89	2015.64	0.137408	12.1661	0.717142	0.799203
MiR128-1-5p	57.4711	50.7373	15.4671	44.7082	-0.834776	6.87677	0.272567	0.363524
MiR128-3-5p	25.841	32.667	11.2694	11.2697	-1.36412	5.77634	0.109187	0.170873
MiR128-3p	646.134	1217.52	899.024	768.463	-0.164812	10.3489	0.724655	0.803577
MiR129-3-3p	1.7509	17.4007	1.78446	0	-3.44379	3.0823	0.0445164	0.0852279
MiR130a-2-3p	30.6013	45.962	303.676	357.587	3.08365	7.73542	9.20383e-07	8.96373e-06
MiR130a-3p	40.5515	102.21	200.456	186.631	1.40895	7.5098	0.0240165	0.0516824
MiR130a-5p	29.0409	115.389	196.866	360.005	1.90707	7.54546	0.00340958	0.00888076
MiR130b-3p	191.424	270.781	72.9234	57.8635	-1.82123	8.5365	0.00722715	0.0174073
MiR130b-5p	25.2223	26.8055	23.3503	36.247	0.198528	5.20381	0.800339	0.866067
MiR130d-3p	425.332	1568.48	771.439	743.665	-0.40184	10.5434	0.441766	0.54074
MiR1338-3p	44.8077	117.07	106.725	106.112	0.350697	7.20608	0.469981	0.562972
MiR1338-5p	89.8725	199.024	157.076	139.947	0.0266174	8.19313	0.954547	0.995787
MiR133a-3p	14.6878	29.4798	33.0992	14.0646	0.0836228	5.25324	0.960224	0.995787
MiR133b-3p	14.6878	29.4798	33.0992	14.0646	0.0832642	5.25324	0.960111	0.995787
MiR135a-5p	5.67154	0.168734	7.78114	9.04403	1.5285	3.99283	0.509635	0.600832
MiR135b-5p	20.1939	16.5073	71.329	24.5363	1.39615	5.89201	0.100307	0.162818
MiR138-5p	20.8806	20.8809	55.5755	42.0436	1.22714	6.08944	0.0633098	0.109933
MiR139-5p	131.001	99.9729	213.575	117.211	0.530863	7.84519	0.29425	0.383209
MiR140-3p	380.834	503.097	400.083	302.48	-0.335418	9.42783	0.460325	0.556559
MiR140-5p	40.9659	35.8478	29.567	18.6699	-0.656808	5.83919	0.358988	0.454312
MiR142a-3p	28.0589	21.0268	290.857	120.901	3.09091	7.12858	5.50619e-06	3.52396e-05
MiR142a-5p	197.538	171.363	1044.9	556.04	2.12076	9.41696	0.000163447	0.000610201
MiR142b-3p	28.0589	21.0268	290.857	120.901	3.09072	7.12858	5.9022e-06	3.67248e-05
MiR142b-5p	0.667582	4.32812	73.0511	27.5634	3.95855	5.35194	1.79907e-05	9.1589e-05
MiR143-3p	12979.1	9855.42	23551.2	14889.6	0.751675	14.741	0.0541719	0.097859
MiR144-3p	84.1586	45.0672	2.53997	5.35634	-3.95847	6.14882	1.65615e-05	8.62738e-05
MiR144-5p	143.038	101.508	13.9435	8.13991	-3.44886	7.18151	0.000204872	0.000728433
MiR145-3p	127.502	111.796	243.033	169.975	0.793147	8.03295	0.12751	0.194302
MiR145-5p	523.923	524.142	1765.1	1228.31	1.51416	10.4068	0.00252344	0.00665001
MiR146a-3p	21.4444	25.265	381.085	178.136	3.57527	7.17596	2.91167e-05	0.000132545
MiR146a-5p	567.462	384.447	8080.88	1859.6	3.38627	11.4943	6.88018e-07	7.00528e-06
MiR146b-3p	0	0	62.5182	47.3117	8.54635	4.49519	3.78359e-07	4.39859e-06
MiR146d-3p	0	0	37.2944	39.1364	8.02577	4.09636	1.47986e-06	1.27495e-05
MiR146d-5p	41.516	41.725	1180.21	886.597	4.63324	9.42905	1.45395e-13	1.08562e-11
MiR148a-3p	1068.74	493.361	50.406	30.6927	-4.2608	10.1806	3.90708e-10	1.09398e-08
MiR148a-5p	666.417	451.449	67.7709	39.7101	-3.37365	9.46699	3.92731e-07	4.39859e-06
MiR148b-3p	400.117	156.931	3.31209	19.9287	-4.55971	8.4009	2.17007e-07	2.85939e-06
MiR150-5p	420.006	965.759	1233.94	1282.65	0.854289	10.217	0.0787706	0.134692
MiR152-3p	1107.13	677.83	127.685	62.235	-3.22878	10.3661	9.72394e-10	2.42018e-08
MiR152-5p	170.288	212.802	43.479	23.8955	-2.50632	7.98851	9.25156e-05	0.000370063
MiR153b-3p	85.4104	61.2892	2.62205	1.43387	-5.06431	6.29792	4.60432e-09	9.37607e-08
MiR155-5p	0.667582	4.32812	158.962	62.9362	5.11552	5.61349	4.12486e-07	4.39985e-06
MiR15a-5p	0	0	6.09269	4.44278	5.20302	2.63946	0.032369	0.0677631
MiR15b-3p	0	0	5.20864	4.47026	5.08598	2.31303	0.0626502	0.109638
MiR15b-5p	82.3034	74.5484	117.237	69.0611	0.253183	6.37236	0.69147	0.774447
MiR15c-5p	336.322	547.614	239.556	172.242	-1.10835	8.78826	0.0199109	0.0437259
MiR15d-5p	200.227	126.893	127.651	75.0817	-0.67688	7.91035	0.204846	0.283244
MiR16a-5p	890.663	847.274	850.518	464.214	-0.402116	10.2687	0.341116	0.434148
MiR16b-5p	177.593	178.707	116.429	48.6508	-1.10993	7.89743	0.0292755	0.0618653
MiR16c-5p	40.8143	34.3797	23.5212	11.8535	-1.0704	5.42386	0.132146	0.197338
MiR17-5p	173.073	159.411	219.677	103.621	-0.0378971	8.29204	0.943572	0.992301
MiR181a-1-3p	617.245	1154.99	671.653	623.968	-0.453141	10.5598	0.485824	0.575791
MiR181a-2-3p	48.0335	91.9455	566.694	428.939	2.80117	7.99194	2.22299e-06	1.7851e-05
MiR181a-5-3p	297.45	318.622	1262.61	1128.28	1.95492	9.39185	1.61046e-05	8.5891e-05
MiR181a-5p	123915	208145	172205	138233	-0.0971842	17.7143	0.77288	0.844513
MiR181b-5p	56.7267	41.9053	439.942	448.615	3.18342	7.70413	4.69456e-06	3.28619e-05
MiR181c-5p	12292.9	15792.9	12977.4	13707.3	-0.0740089	14.4905	0.844862	0.901186
MiR182-5p	0	0	62.3124	171.197	9.63262	5.6072	7.25874e-08	1.1614e-06
MiR183-5p	0	0	24.1147	86.1922	8.55108	4.6441	0.00212713	0.00590367
MiR18a-3p	0.475444	2.89341	6.01951	9.09739	1.801	3.113	0.165227	0.23725
MiR18a-5p	8.27859	7.50886	57.3801	29.139	2.46448	5.53961	0.000725612	0.00216716
MiR18b-5p	5.67154	0.168734	16.5975	6.56306	2.12889	4.41335	0.160951	0.233561
MiR190a-5p	28.92	7.96405	7.85798	4.39601	-1.53266	5.01127	0.107745	0.170873
MiR192a-2-3p=MiR192b-5p	116.867	153.215	31.4252	7.97284	-2.77862	7.41989	6.78944e-05	0.00028695
MiR192a-3p	11.2245	32.3141	7.87508	3.61955	-1.89898	5.02642	0.109847	0.170873
MiR192a-5p	28957.9	27510.9	4408.31	3084.55	-2.91383	15.169	5.33758e-13	2.98905e-11
MiR193-3p	0	0	4.16106	28.2672	6.78971	4.96078	0.00852186	0.0198843
MiR194a-3p	17.2904	4.89354	0	4.73173	-2.25684	4.20519	0.168752	0.240767
MiR194a-5p	718.769	909.603	149.28	124.116	-2.57569	10.1603	5.69728e-09	1.06349e-07
MiR199a-3p	3444.16	4253.74	1373.72	1002.51	-1.69627	12.1998	2.43762e-05	0.000116176
MiR199a-5p	3086.35	4734.5	2473.15	2142.96	-0.761678	12.1253	0.0541009	0.097859
MiR19a-3p	40.9659	35.8478	48.7384	19.3054	-0.164128	6.36485	0.818591	0.877342
MiR19c-3p	194.212	201.021	157.21	68.2261	-0.810737	8.24522	0.108271	0.170873
MiR200a-3p	91.8529	113.06	249.898	258.932	1.30539	8.20653	0.0182174	0.0408069
MiR200b-3p	99.8652	116.076	204.81	176.065	0.813534	8.1057	0.12011	0.18555
MiR200b-5p	0.667582	4.32812	25.9535	40.0107	3.40958	4.56651	0.00367566	0.00946377
MiR203a-3p	37.4987	38.7313	14.0115	4.28822	-2.04443	5.28253	0.0121113	0.027683
MiR203b-3p	8.90604	10.4003	3.51233	1.40237	-1.9077	3.22506	0.105742	0.170405
MiR204-5p	318.469	150.883	295.829	427.667	0.621647	8.87367	0.565135	0.649181
MiR205b-5p	2.46791	35.0278	6.90052	9.06962	-1.31522	3.9881	0.272643	0.363524
MiR20a-2-3p	16.454	14.9662	7.71371	15.9648	-0.371871	4.84546	0.575958	0.658238
MiR20a-5p	95.0443	93.8501	120.752	55.4465	-0.0990711	7.71328	0.870742	0.92003
MiR20b-5p	1.36961	11.5649	82.5259	47.9852	3.04642	5.55029	8.27406e-05	0.00033698
MiR210-3p	1543.32	1905.71	620.551	354.329	-1.82384	10.9592	3.41815e-05	0.000147243
MiR210-5p	500.376	654.973	201.411	119.492	-1.85075	9.25321	0.000104699	0.000411447
MiR212a-5p	0	0	8.72356	5.15137	5.59119	3.58223	0.0332645	0.0687117
MiR214-3p	410.181	608.726	1114.27	790.228	0.898532	10.1503	0.073735	0.127051
MiR214-5p	76.6408	132.193	256.936	163.17	0.992047	7.88799	0.083303	0.1403
MiR216a-5p	2.51076	36.5018	27.6098	76.3343	1.35767	4.73222	0.25945	0.350102
MiR216b-5p	0	0	4.27498	7.61266	5.37224	2.41948	0.0512536	0.0956734
MiR218-5p	0	0	9.63685	3.58375	5.5199	3.4042	0.0242261	0.0516824
MiR2188-3p	148.835	153.379	11.2375	14.3426	-3.54312	6.70491	1.02394e-06	9.55676e-06
MiR2188-5p	2691.88	2224.63	624.818	515.532	-2.10769	10.9286	0.00648073	0.0157792
MiR21a-3p	60.4292	40.4716	2530.63	690.63	5.00482	9.23487	3.17576e-09	7.11371e-08
MiR21a-5p	3218.34	2013.38	23291.9	6321.07	2.50183	12.9084	1.1609e-06	1.04017e-05
MiR21b-3p	19.3371	12.1456	129.398	71.2998	2.70788	6.81145	0.00044614	0.00141879
MiR21b-5p	14823.4	14554.3	72603.4	39322.5	1.92976	15.1672	4.93305e-06	3.34849e-05
MiR221-3p	0	0	14.654	27.2569	7.16493	5.42819	0.00023662	0.000828172
MiR221-5p	1177.26	726.96	1411.07	879.009	0.268444	10.8442	0.614775	0.699033
MiR222a-3p	1119.15	1561.68	3604.68	3725.26	1.44875	12.2676	0.000317287	0.00104456
MiR222a-5p	140.829	153.341	328.053	255.067	0.98493	8.81217	0.0548053	0.0982111
MiR222b-3p	1119.14	1558.7	3601.21	3723.76	1.44937	12.267	0.000302076	0.00100993
MiR222b-5p	25.0458	25.3422	124.127	96.2427	2.12791	6.22842	0.000497788	0.00154867
MiR22a-3p	17533.2	20611.1	6971.66	5410.53	-1.62328	14.7083	2.09345e-05	0.000101942
MiR22a-5p	315.878	210.249	87.7675	41.9119	-2.01435	8.51269	0.0014762	0.00418568
MiR22b-3p	165.838	192.01	40.831	29.2348	-2.35327	7.71106	3.64311e-06	2.81399e-05
MiR22b-5p	6.97258	3.18846	3.57028	0	-1.4434	3.55356	0.28825	0.379811
MiR23a-3p	100.941	153.117	910.425	422.016	2.3761	8.7572	8.19285e-06	4.70564e-05
MiR23b-3p	46.1046	52.0774	164.014	149.741	1.66534	7.34414	0.000784153	0.00231119
MiR24a-3-5p=MiR24b-5p	11.9732	0.289267	6.01951	9.09739	0.280612	3.85047	1	1
MiR24a-3p	8.90604	10.4003	84.2654	47.9792	2.75655	5.52792	0.00051406	0.00157739
MiR24a-4-5p	0	0	20.844	17.2396	7.02699	3.4829	0.00589382	0.0145079
MiR24b-3p	5.67154	0.168734	21.0273	3.4585	1.90026	2.79708	0.373068	0.469479
MiR25-3-5p	15.8902	12.0612	34.7153	31.5643	1.27914	5.17295	0.0877044	0.145875
MiR25-3p	1704.74	2423.75	1449.2	1156.85	-0.665406	11.3351	0.089218	0.145875
MiR26a-3p	8.90604	10.4003	5.28728	1.35287	-1.51682	4.30072	0.130965	0.197278
MiR26a-5p	21524.7	26148.4	10936.4	10600.7	-1.14642	14.8804	0.00213481	0.00590367
MiR26b-3p	8.90604	10.4003	7.03232	2.08724	-1.06962	4.11734	0.313461	0.403536
MiR26b-5p	4382.73	3862.4	1968.15	1390.15	-1.29538	12.3911	0.000268091	0.000909885
MiR26d-5p	0.837921	5.76808	0	0	-4.80197	3.07065	0.176867	0.249171
MiR27a-2-5p	0	0	20.8897	12.6484	6.84413	3.01113	0.00229846	0.00620308
MiR27a-3p	17.7052	23.7165	137.208	75.8163	2.33054	6.44812	0.000187956	0.000679067
MiR27a-5p	0	0	34.9024	8.71731	7.21941	3.44122	0.00216588	0.00591655
MiR27b-3p	671.249	528.775	1135.03	1100.46	0.901058	10.4056	0.0334356	0.0687117
MiR27b-5p	11.8763	9.06678	17.373	14.2286	0.632456	4.14458	0.475357	0.566383
MiR27c-3p	38.8734	57.8681	76.4261	51.0361	0.380255	6.45289	0.556334	0.642365
MiR27d-3p	745.368	574.946	3796.56	2321.24	2.21487	11.2436	2.23138e-06	1.7851e-05
MiR27d-5p	0	0	43.5245	17.8102	7.70899	4.6285	0.000321762	0.00104456
MiR29a-3p	48.1981	33.0061	24.3863	12.6098	-1.11354	5.59911	0.161616	0.233561
MiR29a-5p	0.837921	5.76808	6.9758	4.41816	0.484516	3.78773	0.677033	0.765936
MiR29b-2-5p	66.1053	64.0821	57.33	39.0012	-0.429746	6.41907	0.416082	0.512101
MiR29b-3p	214.991	230.774	128.514	77.3464	-1.11473	8.2802	0.0398496	0.0789938
MiR29c-3p	0	0	2.67907	0	3.24534	3.95422	0.549986	0.638326
MiR29c-5p	0	0	0	0	0	3.21907	1	1
MiR301a-3p	24.3177	75.3433	6.03976	7.55	-2.87614	6.41882	0.000627257	0.00189872
MiR301a-5p	0.475444	2.89341	1.78446	0	-1.16805	2.93037	1	1
MiR301c-3p	13.9012	4.82257	10.4099	9.7492	0.169994	3.97328	1	1
MiR301d-3p	82.9992	33.2827	37.3354	30.7819	-0.728122	6.68056	0.251575	0.341531
MiR30a-3p	114.08	212.531	216.913	237.876	0.470214	8.96234	0.462143	0.556559
MiR30a-4-3p	41.3864	40.2549	23.409	24.8366	-0.74774	6.38173	0.292113	0.382651
MiR30a-5p	4627.88	6177.37	3865.98	2393.5	-0.78824	12.9227	0.0353416	0.0719684
MiR30b-3p	43.0828	65.2974	33.786	44.4792	-0.493055	6.36003	0.409912	0.507294
MiR30b-5p	30603.7	33758.3	11179.4	12221.4	-1.45967	15.4737	0.000161854	0.000610201
MiR30c-3p=MiR30d-3p	1580.48	1974.19	1290.43	877.531	-0.714758	11.2704	0.0582044	0.103474
MiR30c-5p	10147.2	9137.64	3939.72	2701.4	-1.53782	13.9304	2.9241e-05	0.000132545
MiR30d-5p	7212.28	7854.05	13112	8081.9	0.492177	13.8977	0.171743	0.243483
MiR30e-3p	1.36961	11.5649	1.69383	3.05021	-1.50482	3.28303	0.394804	0.494057
MiR30e-5p	689.464	789.073	593.665	313.659	-0.705841	10.1489	0.109185	0.170873
MiR338a-3p	235.534	248.653	298.55	230.978	0.128654	8.85837	0.808637	0.87084
MiR338a-5p	8.90604	10.4003	15.6214	14.2569	0.623935	4.53422	0.529141	0.620564
MiR33a-3p	19.9302	15.052	5.22502	3.69015	-1.9057	4.3386	0.0416351	0.0808636
MiR33a-5p=MiR33b-5p	0	0	1.78446	0	2.73179	3.79652	1	1
MiR365-3p	41.3864	40.2549	80.7057	74.4723	0.930855	6.56828	0.12412	0.190431
MiR365-5p	0	0	8.72356	5.15137	5.59203	3.73817	0.0478059	0.0899875
MiR375-3p	83.9076	759.648	32.0155	52.8342	-3.30793	7.87156	0.00748653	0.0178402
MiR429-3p	33.8905	40.1421	98.8896	112.936	1.51183	6.64223	0.0382834	0.0772566
MiR454-3p	26.5688	41.48	210.024	174.548	2.4556	6.93267	6.64271e-06	3.9157e-05
MiR455-3p	80.8546	52.4111	49.535	30.6977	-0.706304	6.74117	0.223262	0.305912
MiR455-5p	319.795	516.354	581.49	353.595	0.155822	9.45659	0.755813	0.834001
MiR456-3p	134.894	264.603	393.042	497.622	1.14522	8.66897	0.0418758	0.0808636
MiR458-3p	101.803	71.7266	91.2852	32.8176	-0.468889	7.16558	0.409372	0.507294
MiR462a-5p	12789	22522.6	36625.7	40129.7	1.11986	15.2439	0.00844936	0.0198843
MiR489-3p	0	0	6.9758	4.41816	5.31392	2.92374	0.0531846	0.097859
MiR551-3p	77.2112	157.394	161.407	149.746	0.382765	7.74843	0.453773	0.552419
MiR7132a-5p	0	0	53.9254	24.5998	8.06367	4.23912	2.95859e-05	0.000132545
MiR7132b-3p	1.12862	8.66025	230.088	109.645	4.83236	6.17224	3.73767e-07	4.39859e-06
MiR7132b-5p	10.089	3.29015	137.265	54.6595	3.91444	5.85741	7.23945e-05	0.000300303
MiR722-3p	1397.46	1229.98	150.177	106.752	-3.3525	10.8291	7.41469e-12	3.32178e-10
MiR722-5p	37.6295	40.2008	3.51233	1.40237	-3.91284	5.91663	6.6099e-06	3.9157e-05
MiR725-3p	0	0	3.57028	0	3.61962	2.83658	0.304343	0.394063
MiR731-3p	0	0	6.02921	8.32421	5.63925	3.1853	0.0186972	0.041467
MiR731-5p	326.025	327.601	922.323	1611.03	1.95472	10.1619	0.000803418	0.00233722
MiR734-3p	15.8902	12.0612	52.0863	43.5803	1.80515	5.95727	0.0162158	0.0366903
MiR737-5p	69.4964	56.7423	8.7091	5.92643	-3.07249	6.29127	1.47086e-05	8.03589e-05
MiR7552a-5p	0.667582	4.32812	0	0	-4.36805	3.42508	0.339471	0.434148
MiR7a-5p	0.475444	2.89341	4.40072	1.37572	0.489784	3.17521	0.759936	0.83444
MiR8159-5p	17.2166	143.417	161.236	432.398	1.89195	6.98644	0.150518	0.223286
MiR8160-5p=MiR8161-5p	0	0	1.78446	0	2.74388	4.0539	1	1
MiR8163-3p	137.063	162.218	0	0	-9.98829	7.40354	1.23677e-07	1.84691e-06
MiR92a-3p	35491.5	57318.8	21848.5	29852.7	-0.84413	16.0324	0.08904	0.145875
MiR92a-5p	0.990582	7.21235	17.3379	18.0556	1.81309	4.98227	0.0388146	0.0776292
MiR92b-3p	47389.2	47973.2	240.326	287.588	-7.49599	15.3209	6.39939e-23	7.16731e-21
MiR93a-5p	245.47	152.22	122.52	46.3707	-1.22761	8.36764	0.0405379	0.0796534
MiR99-5p	174.822	241.021	477.245	515.629	1.24992	8.98202	0.0226633	0.0492872
MiR9a-1-3p	0.475444	2.89341	13.151	3.52998	1.96715	3.09459	0.184132	0.256184
MiR9b-3p	0.475444	2.89341	13.151	3.52998	1.96571	3.09459	0.181916	0.254683

## Sheet: 14d_Selection_deSeq
	s4.Control_14	s5.Control_14	s6.MC.LR_14	s7.MC.LR_14	foldChange	log2FoldChange	pval	padj
MiR148a-5p	691.512	390.28	61.2548	47.0306	0.100098	-3.32051	4.89496e-05	0.00062637
MiR181a-5-3p	307.339	275.643	1142.64	1330.17	4.24165	2.08463	0.00475434	0.0196337
MiR27d-3p	772.615	497.188	3435.77	2736.65	4.86092	2.28123	0.000147369	0.00149378
MiR21b-5p	15345.6	12590.7	65705.2	46356.2	4.01132	2.00408	1.38237e-05	0.000237129
MiR22b-3p	170.744	166.159	36.91	34.6074	0.212279	-2.23597	0.0038358	0.0174568
MiR101a-5p	25.6116	39.9296	2.35595	7.98633	0.157798	-2.66385	0.00620737	0.0237629
MiR92b-3p	49058.9	41501.1	217.533	338.975	0.00614519	-7.34633	8.28677e-28	9.23974e-26
MiR181b-5p	59.7603	36.0655	398.156	528.872	9.6741	3.27413	3.56019e-05	0.000529281
MiR148a-3p	1109.83	426.345	45.5485	36.3822	0.053334	-4.2288	2.38122e-07	8.8502e-06
MiR210-5p	516.5	566.743	182.194	141.092	0.298442	-1.74448	0.0129914	0.0438951
MiR20b-5p	0	10.3044	74.6052	56.7917	12.7515	3.6726	0.0115959	0.0399935
MiR21b-3p	21.343	10.3044	117.012	84.3001	6.36111	2.66928	0.0137569	0.0457471
MiR100a-5p	74525.4	73746.2	24105.3	29945.2	0.364537	-1.45586	9.77906e-05	0.00114775
MiR30c-5p	10505	7904.78	3565.34	3184.77	0.366659	-1.44749	0.00615426	0.0237629
MiR130a-2-3p	29.8802	39.9296	274.861	421.501	9.97513	3.31834	0.000135915	0.00144328
MiR101a-3p	1587.92	883.604	314.913	336.313	0.263492	-1.92417	0.0116573	0.0399935
MiR192a-2-3p=MiR192b-5p	119.521	132.669	28.2715	9.76107	0.150809	-2.72921	0.000604061	0.00434534
MiR210-3p	1596.45	1648.71	561.503	417.951	0.30182	-1.72824	0.00569649	0.0230967
MiR101b-5p	589.066	1188.87	59.6842	50.5801	0.062018	-4.01117	3.45776e-07	1.10154e-05
MiR146a-3p	21.343	21.8969	344.755	210.307	12.8368	3.68221	0.00890865	0.0320424
MiR148b-3p	418.322	135.246	3.14127	23.0716	0.0473526	-4.40041	2.28471e-05	0.000363922
MiR454-3p	25.6116	36.0655	190.047	205.87	6.41919	2.68239	0.00383354	0.0174568
MiR10b-5p	2629.45	1599.76	8062.08	10544.6	4.39956	2.13736	0.000259632	0.00224642
MiR152-5p	175.012	184.192	39.2659	28.3958	0.188366	-2.40839	0.00149311	0.00924901
MiR24a-4-5p	0	0	18.8476	20.4095			0.0151987	0.0484188
MiRlet7e-5p	6684.62	7974.33	2883.69	2774.8	0.386009	-1.37329	0.00406236	0.0177629
MiR101b-3p	665.901	492.036	18.0623	10.6484	0.0247948	-5.33382	2.76479e-11	2.05516e-09
MiR199a-3p	3564.28	3679.97	1243.16	1181.98	0.334767	-1.57877	0.0044378	0.0190313
MiR125a-2-3p	8.53719	30.9133	144.499	219.18	9.21862	3.20455	0.0029002	0.0150406
MiR737-5p	72.5661	48.946	7.85318	7.09896	0.123051	-3.02268	0.00354625	0.0174568
MiR152-3p	1148.25	586.064	115.442	73.6517	0.109031	-3.1972	3.88181e-05	0.000541027
MiR146b-3p	0	0	56.5429	55.9043			0.00045972	0.00366134
MiR731-5p	337.219	283.372	834.793	1898.97	4.4051	2.13918	0.00399658	0.0177629
MiR8163-3p	140.864	140.398	0	0	0		2.66236e-06	6.59674e-05
MiR142a-5p	204.892	148.126	945.523	655.766	4.53599	2.18142	0.00221356	0.0120396
MiR153b-3p	89.6405	52.8102	2.35595	1.77474	0.0289974	-5.10793	9.23523e-06	0.000187223
MiR122-5p	51201.8	34048.4	653.385	735.629	0.0162934	-5.93957	2.29382e-40	5.11522e-38
MiR142a-3p	29.8802	18.0327	263.082	142.867	8.47263	3.08281	0.000236293	0.00219556
MiR462a-5p	13236.9	19484.4	33145.9	47307.4	2.45875	1.29792	0.00628704	0.0237629
MiR181a-2-3p	46.9545	79.8593	512.813	505.801	8.03236	3.00582	0.000512473	0.00380939
MiR27a-3p	17.0744	20.6088	124.08	89.6243	5.67108	2.50362	0.0115652	0.0399935
MiR122-2-3p	337.219	282.084	21.9889	29.2832	0.0827901	-3.5944	5.56453e-06	0.000124089
MiR194a-5p	742.735	787	135.075	146.416	0.184013	-2.44212	0.000285968	0.00236188
MiR10d-5p	264.653	208.665	1821.94	2382.59	8.8831	3.15106	1.11863e-05	0.000207879
MiR142b-5p	0	3.86416	65.9667	32.8327	25.5682	4.67628	0.00382665	0.0174568
MiRlet7g-5p	7871.29	8760.05	2081.88	2659.45	0.285084	-1.81054	0.000261915	0.00224642
MiR146d-5p	42.6859	36.0655	1068.03	1045.32	26.8358	4.74609	2.41973e-08	1.0792e-06
MiR301a-3p	21.343	65.6907	5.49723	8.8737	0.165119	-2.59842	0.00205661	0.0118146
MiR722-5p	38.4173	34.7774	3.14127	1.77474	0.0671634	-3.89618	0.000726258	0.00490774
MiR142b-3p	29.8802	18.0327	263.082	142.867	8.47263	3.08281	0.000236293	0.00219556
MiR222a-3p	1156.79	1351.17	3262.21	4391.59	3.05181	1.60966	0.00821808	0.0300432
MiR146d-3p	0	0	33.7687	46.1432			0.00206624	0.0118146
MiR192a-5p	29978.3	23799.3	3989.42	3636.44	0.141803	-2.81804	2.39691e-08	1.0792e-06
MiR722-3p	1447.05	1063.93	135.86	126.006	0.104288	-3.26135	2.42546e-06	6.59674e-05
MiR144-3p	89.6405	38.6416	2.35595	6.21159	0.0667868	-3.90429	0.00361099	0.0174568
MiR7132a-5p	0	0	48.6897	29.2832			0.00191136	0.0115198
MiR155-5p	0	3.86416	143.713	74.539	56.4812	5.8197	0.000848823	0.00556728
MiR24a-3p	8.53719	9.01637	76.1759	56.7917	7.57496	2.92124	0.0144377	0.046661
MiRlet7h-5p	1797.08	1834.19	545.796	526.21	0.295216	-1.76016	0.00464182	0.0195307
MiR2188-5p	2787.39	1924.35	565.429	607.848	0.249011	-2.00572	0.00598776	0.0237629
MiR145-5p	542.111	453.395	1597.34	1448.19	3.05927	1.61319	0.0139498	0.0457471
MiR23a-3p	102.446	132.669	823.799	497.814	5.62112	2.49086	0.00220329	0.0120396
MiR222b-3p	1156.79	1348.59	3259.07	4389.82	3.05299	1.61022	0.00816677	0.0300432
MiRlet7b-3p	200.624	195.784	773.538	1235.22	5.0674	2.34125	0.00348464	0.0174568
MiR2188-3p	153.669	132.669	10.2091	16.86	0.0945354	-3.403	0.000124069	0.00138337
MiR22a-3p	18150.1	17830.5	6309.25	6378.41	0.352625	-1.50379	0.000489383	0.00376319
MiR7132b-5p	12.8058	2.57611	124.08	64.778	12.278	3.618	0.000629733	0.00438845
MiR27d-5p	0	0	39.2659	21.2969			0.00232896	0.0123656
MiR30b-5p	31681.5	29204	10117.3	14407.3	0.402798	-1.31187	0.000983947	0.00626915
MiR7132b-3p	0	7.72832	208.109	129.556	43.692	5.4493	5.0559e-05	0.00062637

## Sheet: 14d_Full_table_deSeq
	s4.Control_14	s5.Control_14	s6.MC.LR_14	s7.MC.LR_14	foldChange	log2FoldChange	pval	padj
MiR15b-3p	0	0	4.71191	5.32422			0.0767511	0.171155
MiR16c-5p	42.6859	29.6252	21.2036	14.1979	0.489572	-1.03041	0.440206	0.605962
MiR148a-5p	691.512	390.28	61.2548	47.0306	0.100098	-3.32051	4.89496e-05	0.00062637
MiR26d-5p	0	5.15221	0	0	0		0.063378	0.147682
MiR181a-5-3p	307.339	275.643	1142.64	1330.17	4.24165	2.08463	0.00475434	0.0196337
MiR140-5p	42.6859	30.9133	26.7008	22.1842	0.664206	-0.590296	0.676993	0.803029
MiR27d-3p	772.615	497.188	3435.77	2736.65	4.86092	2.28123	0.000147369	0.00149378
MiR21b-5p	15345.6	12590.7	65705.2	46356.2	4.01132	2.00408	1.38237e-05	0.000237129
MiR27a-2-5p	0	0	18.8476	15.0853			0.0169784	0.0525859
MiR125b-1-3p	0	2.57611	35.3393	49.6927	33.008	5.04474	0.0234999	0.0663352
MiR30b-3p	42.6859	56.6743	30.6274	52.3548	0.835165	-0.259867	0.636454	0.772214
MiR1338-3p	42.6859	101.756	96.5941	125.119	1.53496	0.618204	0.7813	0.862525
MiR22b-3p	170.744	166.159	36.91	34.6074	0.212279	-2.23597	0.0038358	0.0174568
MiR203b-3p	8.53719	9.01637	3.14127	1.77474	0.280058	-1.8362	0.279645	0.430075
MiR101a-5p	25.6116	39.9296	2.35595	7.98633	0.157798	-2.66385	0.00620737	0.0237629
MiR20a-2-3p	17.0744	12.8805	7.06786	18.6348	0.858044	-0.220876	0.952723	0.98743
MiR92b-3p	49058.9	41501.1	217.533	338.975	0.00614519	-7.34633	8.28677e-28	9.23974e-26
MiR182-5p	0	0	56.5429	201.433			0.0258049	0.0710431
MiR15c-5p	345.756	474.003	216.748	203.208	0.512291	-0.964964	0.118605	0.236151
MiR8160-5p=MiR8161-5p	0	0	1.57064	0			1	1
MiR181b-5p	59.7603	36.0655	398.156	528.872	9.6741	3.27413	3.56019e-05	0.000529281
MiR148a-3p	1109.83	426.345	45.5485	36.3822	0.053334	-4.2288	2.38122e-07	8.8502e-06
MiR210-5p	516.5	566.743	182.194	141.092	0.298442	-1.74448	0.0129914	0.0438951
MiR10a-5p	42156.6	39207	66500.7	75390.9	1.74392	0.802333	0.0202354	0.0586038
MiR200a-3p	93.9091	97.892	226.172	305.255	2.77072	1.47026	0.0640215	0.147682
MiR301d-3p	89.6405	28.3372	33.7687	36.3822	0.594611	-0.749981	0.871775	0.930172
MiR140-3p	392.711	435.362	362.032	356.723	0.867985	-0.204258	0.70396	0.81341
MiR20b-5p	0	10.3044	74.6052	56.7917	12.7515	3.6726	0.0115959	0.0399935
MiR126-5p	2693.48	1831.61	2869.55	2376.38	1.1593	0.213251	0.478136	0.642316
MiRlet7d-5p	200.624	199.648	590.559	506.688	2.74125	1.45484	0.0555357	0.134614
MiR21b-3p	21.343	10.3044	117.012	84.3001	6.36111	2.66928	0.0137569	0.0457471
MiR100a-5p	74525.4	73746.2	24105.3	29945.2	0.364537	-1.45586	9.77906e-05	0.00114775
MiR30c-5p	10505	7904.78	3565.34	3184.77	0.366659	-1.44749	0.00615426	0.0237629
MiR130a-2-3p	29.8802	39.9296	274.861	421.501	9.97513	3.31834	0.000135915	0.00144328
MiR101a-3p	1587.92	883.604	314.913	336.313	0.263492	-1.92417	0.0116573	0.0399935
MiR146a-5p	589.066	332.318	7312.88	2192.69	10.3166	3.3669	0.018343	0.0553064
MiR7552a-5p	0	3.86416	0	0	0		0.144897	0.269267
MiR192a-2-3p=MiR192b-5p	119.521	132.669	28.2715	9.76107	0.150809	-2.72921	0.000604061	0.00434534
MiR210-3p	1596.45	1648.71	561.503	417.951	0.30182	-1.72824	0.00569649	0.0230967
MiR221-5p	1220.82	628.57	1276.93	1036.45	1.25089	0.322952	0.310565	0.454727
MiR200b-5p	0	3.86416	23.5595	47.0306	18.2679	4.19124	0.0254198	0.0708578
MiR725-3p	0	0	3.14127	0			0.609834	0.759737
MiR25-3p	1762.93	2096.95	1311.48	1363.89	0.693122	-0.528818	0.29809	0.451522
MiR126-3p	3184.37	2205.15	4648.3	4581.49	1.71254	0.776142	0.0881181	0.187146
MiR25-3-5p	17.0744	10.3044	31.4127	37.2695	2.50859	1.32688	0.211733	0.349751
MiR101b-5p	589.066	1188.87	59.6842	50.5801	0.062018	-4.01117	3.45776e-07	1.10154e-05
MiR146a-3p	21.343	21.8969	344.755	210.307	12.8368	3.68221	0.00890865	0.0320424
MiR199a-5p	3192.91	4096.01	2238.16	2526.34	0.653664	-0.61338	0.181746	0.320975
MiR183-5p	0	0	21.9889	101.16			0.106676	0.216261
MiR15d-5p	209.161	109.484	115.442	88.737	0.640771	-0.64212	0.695979	0.812583
MiR193-3p	0	0	3.92659	32.8327			0.390953	0.541507
MiR181c-5p	12724.7	13662.4	11744.4	16159	1.05747	0.0806126	0.949215	0.98743
MiR148b-3p	418.322	135.246	3.14127	23.0716	0.0473526	-4.40041	2.28471e-05	0.000363922
MiR454-3p	25.6116	36.0655	190.047	205.87	6.41919	2.68239	0.00383354	0.0174568
MiR429-3p	34.1487	34.7774	89.5263	133.105	3.23	1.69154	0.0642383	0.147682
MiR10b-5p	2629.45	1599.76	8062.08	10544.6	4.39956	2.13736	0.000259632	0.00224642
MiRlet7c-3p=MiRlet7d-3p	0	0	20.4183	12.4232			0.0200542	0.0586038
MiR130d-3p	435.397	1357.61	698.148	876.721	0.878341	-0.187147	0.294101	0.44921
MiR221-3p	0	0	13.3504	31.9453			0.0386589	0.0979652
MiR200b-3p	102.446	100.468	185.335	207.644	1.93668	0.953583	0.220334	0.358645
MiR99-5p	179.281	208.665	431.925	607.848	2.6802	1.42234	0.0762769	0.171155
MiR152-5p	175.012	184.192	39.2659	28.3958	0.188366	-2.40839	0.00149311	0.00924901
MiR24a-4-5p	0	0	18.8476	20.4095			0.0151987	0.0484188
MiRlet7e-5p	6684.62	7974.33	2883.69	2774.8	0.386009	-1.37329	0.00406236	0.0177629
MiR30d-5p	7465.77	6794.48	11866.2	9527.69	1.50024	0.585197	0.188459	0.325786
MiR101b-3p	665.901	492.036	18.0623	10.6484	0.0247948	-5.33382	2.76479e-11	2.05516e-09
MiR199a-3p	3564.28	3679.97	1243.16	1181.98	0.334767	-1.57877	0.0044378	0.0190313
MiR30c-3p=MiR30d-3p	1634.87	1707.96	1167.77	1034.67	0.658855	-0.601966	0.299665	0.451522
MiR455-5p	328.682	446.954	526.163	417.064	1.21607	0.282225	0.864113	0.926428
MiR29a-5p	0	5.15221	6.28255	5.32422	2.25277	1.1717	0.932749	0.97654
MiR8159-5p	12.8058	124.941	146.069	509.35	4.75814	2.2504	0.550309	0.706453
MiR125a-2-3p	8.53719	30.9133	144.499	219.18	9.21862	3.20455	0.0029002	0.0150406
MiR135a-5p	8.53719	0	7.06786	10.6484	2.07519	1.05324	0.273077	0.422891
MiR737-5p	72.5661	48.946	7.85318	7.09896	0.123051	-3.02268	0.00354625	0.0174568
MiR152-3p	1148.25	586.064	115.442	73.6517	0.109031	-3.1972	3.88181e-05	0.000541027
MiR218-5p	0	0	8.6385	4.43685			0.115758	0.232559
MiRlet7e-3p	0	5.15221	17.277	8.8737	5.07563	2.34359	0.311988	0.454727
MiR138-5p	21.343	18.0327	50.2604	49.6927	2.53845	1.34395	0.168627	0.303257
MiR146b-3p	0	0	56.5429	55.9043			0.00045972	0.00366134
MiR181a-1-3p	636.02	999.529	607.836	735.629	0.821416	-0.283816	0.759928	0.850015
MiR29b-2-5p	68.2975	55.3863	51.831	46.1432	0.792135	-0.336182	0.792584	0.870671
MiR365-5p	0	0	7.85318	6.21159			0.659701	0.795207
MiR731-5p	337.219	283.372	834.793	1898.97	4.4051	2.13918	0.00399658	0.0177629
MiR8163-3p	140.864	140.398	0	0	0		2.66236e-06	6.59674e-05
MiR455-3p	85.3719	45.0818	44.7631	36.3822	0.622024	-0.684959	0.689768	0.80957
MiR375-3p	81.1033	658.195	29.0568	62.1159	0.123323	-3.01948	0.176174	0.314295
MiR29a-3p	51.2231	28.3372	21.9889	15.0853	0.465989	-1.10163	0.456216	0.624149
MiR107-5p	0	3.86416	2.35595	0	0.609694	-0.713842	0.590607	0.743835
MiR142a-5p	204.892	148.126	945.523	655.766	4.53599	2.18142	0.00221356	0.0120396
MiR153b-3p	89.6405	52.8102	2.35595	1.77474	0.0289974	-5.10793	9.23523e-06	0.000187223
MiR30e-5p	712.855	682.668	537.158	370.033	0.650072	-0.621328	0.373641	0.524037
MiR216a-5p	0	32.2013	25.1302	89.6243	3.56366	1.83336	0.735753	0.832857
MiR27a-5p	0	0	31.4127	10.6484			0.0538015	0.134614
MiR128-1-5p	59.7603	43.7938	14.1357	52.3548	0.642085	-0.639164	0.540805	0.70526
MiR365-3p	42.6859	34.7774	73.0346	87.8496	2.07691	1.05444	0.213325	0.34979
MiR731-3p	0	0	5.49723	9.76107			0.0932622	0.196203
MiR122-5p	51201.8	34048.4	653.385	735.629	0.0162934	-5.93957	2.29382e-40	5.11522e-38
MiR107-3p	606.14	481.732	230.884	189.897	0.386792	-1.37037	0.0805466	0.174387
MiR125a-5p	9365.29	11829.5	5102.21	9031.65	0.666856	-0.584553	0.125101	0.246881
MiR33a-5p=MiR33b-5p	0	0	1.57064	0			1	1
MiR142a-3p	29.8802	18.0327	263.082	142.867	8.47263	3.08281	0.000236293	0.00219556
MiR17-5p	179.281	137.822	198.686	122.457	1.01274	0.0182642	0.851224	0.917019
MiRlet7i-2-3p	29.8802	12.8805	21.9889	10.6484	0.763256	-0.389761	1	1
MiR135b-5p	21.343	14.1686	64.3961	29.2832	2.638	1.39944	0.136522	0.25811
MiR128-3p	665.901	1053.63	813.59	906.004	1.00004	5.57167e-05	0.723344	0.827209
MiR462a-5p	13236.9	19484.4	33145.9	47307.4	2.45875	1.29792	0.00628704	0.0237629
MiRlet7f-3p	0	3.86416	8.6385	4.43685	3.38375	1.75862	0.637163	0.772214
MiR139-5p	136.595	86.2995	193.188	138.43	1.48778	0.573161	0.306448	0.454727
MiR30e-3p	0	10.3044	1.57064	3.54948	0.496885	-1.00902	0.308543	0.454727
MiR26a-5p	22282.1	22620.8	9897.37	12496.8	0.498726	-1.00368	0.0319958	0.0831279
MiR181a-2-3p	46.9545	79.8593	512.813	505.801	8.03236	3.00582	0.000512473	0.00380939
MiR18a-5p	8.53719	6.44026	51.831	34.6074	5.77124	2.52888	0.0291375	0.0782852
MiR301a-5p	0	2.57611	1.57064	0	0.609694	-0.713842	0.72729	0.827478
MiR27a-3p	17.0744	20.6088	124.08	89.6243	5.67108	2.50362	0.0115652	0.0399935
MiR19a-3p	42.6859	30.9133	43.9778	23.0716	0.911008	-0.134465	1	1
MiR122-2-3p	337.219	282.084	21.9889	29.2832	0.0827901	-3.5944	5.56453e-06	0.000124089
MiR456-3p	136.595	229.273	355.749	586.551	2.57552	1.36486	0.136578	0.25811
MiR194a-5p	742.735	787	135.075	146.416	0.184013	-2.44212	0.000285968	0.00236188
MiR29b-3p	221.967	199.648	116.227	91.3991	0.492454	-1.02194	0.191506	0.328507
MiR10d-5p	264.653	208.665	1821.94	2382.59	8.8831	3.15106	1.11863e-05	0.000207879
MiR133a-3p	12.8058	25.7611	29.8421	16.86	1.21094	0.276127	1	1
MiR125a-3p	12.8058	25.7611	98.1648	107.372	5.32936	2.41396	0.018702	0.0556072
MiR142b-5p	0	3.86416	65.9667	32.8327	25.5682	4.67628	0.00382665	0.0174568
MiR143-3p	13437.5	8525.62	21313.5	17553.1	1.76963	0.823446	0.0165063	0.0518436
MiR222a-5p	145.132	132.669	296.85	300.818	2.15142	1.10529	0.135441	0.25811
MiRlet7g-5p	7871.29	8760.05	2081.88	2659.45	0.285084	-1.81054	0.000261915	0.00224642
MiR146d-5p	42.6859	36.0655	1068.03	1045.32	26.8358	4.74609	2.41973e-08	1.0792e-06
MiR26a-3p	8.53719	9.01637	4.71191	1.77474	0.369535	-1.43622	0.369812	0.522096
MiR18a-3p	0	2.57611	5.49723	10.6484	6.26747	2.64788	0.378359	0.527338
MiR216b-5p	0	0	3.92659	8.8737			0.196007	0.333661
MiR551-3p	76.8347	136.534	146.069	176.587	1.5122	0.59665	0.682033	0.804726
MiR301a-3p	21.343	65.6907	5.49723	8.8737	0.165119	-2.59842	0.00205661	0.0118146
MiR722-5p	38.4173	34.7774	3.14127	1.77474	0.0671634	-3.89618	0.000726258	0.00490774
MiR27b-5p	12.8058	7.72832	15.7064	16.86	1.58597	0.665362	0.593734	0.743835
MiR338a-5p	8.53719	9.01637	14.1357	16.86	1.76578	0.820307	0.635814	0.772214
MiR29c-5p	0	0	0	0
MiR194a-3p	21.343	3.86416	0	5.32422	0.211219	-2.24319	0.467962	0.632458
MiR125b-5p	6829.75	7620.12	8486.15	18723.5	1.88304	0.913062	0.245663	0.394121
MiR142b-3p	29.8802	18.0327	263.082	142.867	8.47263	3.08281	0.000236293	0.00219556
MiR144-5p	149.401	87.5876	12.5651	9.76107	0.0942078	-3.40801	0.0304473	0.0808303
MiR222a-3p	1156.79	1351.17	3262.21	4391.59	3.05181	1.60966	0.00821808	0.0300432
MiR16a-5p	922.016	732.902	769.612	547.507	0.795882	-0.329374	0.750285	0.845017
MiRlet7g-3p	0	5.15221	3.92659	2.66211	1.27881	0.354802	0.923531	0.97145
MiR33a-3p	21.343	12.8805	4.71191	4.43685	0.267324	-1.90334	0.254977	0.406142
MiR26b-5p	4537.51	3341.21	1781.1	1638.97	0.43409	-1.20393	0.0593386	0.140771
MiR130a-5p	25.6116	100.468	178.267	424.163	4.77817	2.25646	0.098943	0.202425
MiR146d-3p	0	0	33.7687	46.1432			0.00206624	0.0118146
MiR18b-5p	8.53719	0	14.921	7.98633	2.68325	1.42398	0.154472	0.284687
MiR192a-5p	29978.3	23799.3	3989.42	3636.44	0.141803	-2.81804	2.39691e-08	1.0792e-06
MiR722-3p	1447.05	1063.93	135.86	126.006	0.104288	-3.26135	2.42546e-06	6.59674e-05
MiR27b-3p	695.781	457.259	1027.2	1297.33	2.016	1.0115	0.0778705	0.171932
MiR106a-5p	42.6859	32.2013	31.4127	12.4232	0.585359	-0.772607	0.529131	0.698202
MiR338a-3p	243.31	215.105	270.149	272.422	1.18358	0.243161	0.703983	0.81341
MiR129-3-3p	0	15.4566	1.57064	0	0.101616	-3.2988	0.0798415	0.174387
MiR214-5p	76.8347	114.637	232.454	192.559	2.21972	1.15038	0.21094	0.349751
MiRlet7a-3p	0	6.44026	12.5651	9.76107	3.46665	1.79354	0.589033	0.743835
MiR29c-3p	0	0	2.35595	0			0.799239	0.873678
MiR133b-3p	12.8058	25.7611	29.8421	16.86	1.21094	0.276127	1	1
MiR24a-3-5p=MiR24b-5p	17.0744	0	5.49723	10.6484	0.945608	-0.080686	0.550042	0.706453
MiR30a-4-3p	42.6859	34.7774	21.2036	29.2832	0.651751	-0.617608	0.56883	0.724851
MiR212a-5p	0	0	7.85318	6.21159			0.355563	0.508272
MiR144-3p	89.6405	38.6416	2.35595	6.21159	0.0667868	-3.90429	0.00361099	0.0174568
MiR7132a-5p	0	0	48.6897	29.2832			0.00191136	0.0115198
MiR15a-5p	0	0	5.49723	5.32422			0.135886	0.25811
MiR155-5p	0	3.86416	143.713	74.539	56.4812	5.8197	0.000848823	0.00556728
MiR93a-5p	256.116	131.381	110.73	55.0169	0.427737	-1.2252	0.259632	0.407731
MiR24a-3p	8.53719	9.01637	76.1759	56.7917	7.57496	2.92124	0.0144377	0.046661
MiR222b-5p	25.6116	21.8969	112.301	113.583	4.7546	2.24932	0.0183528	0.0553064
MiRlet7h-5p	1797.08	1834.19	545.796	526.21	0.295216	-1.76016	0.00464182	0.0195307
MiR7a-5p	0	2.57611	3.92659	1.77474	2.21316	1.14611	1	1
MiR26b-3p	8.53719	9.01637	6.28255	2.66211	0.509564	-0.972666	0.551223	0.706453
MiR130a-3p	38.4173	88.8756	181.409	220.068	3.15395	1.65716	0.097134	0.200564
MiR9a-1-3p	0	2.57611	11.7798	4.43685	6.29502	2.65421	0.347383	0.499783
MiR128-3-5p	25.6116	28.3372	10.2091	13.3105	0.435964	-1.19772	0.224199	0.362292
MiR192a-3p	8.53719	28.3372	7.06786	4.43685	0.311998	-1.68039	0.0950211	0.198035
MiR106a-3p	0	0	3.14127	4.43685			0.257316	0.40696
MiR204-5p	332.95	130.093	267.794	504.026	1.66684	0.737115	0.516534	0.689743
MiR2188-5p	2787.39	1924.35	565.429	607.848	0.249011	-2.00572	0.00598776	0.0237629
MiRlet7b-5p	1626.33	1137.35	1294.99	1433.99	0.987442	-0.0182317	0.807761	0.878686
MiR214-3p	422.591	526.814	1008.35	931.738	2.04348	1.03103	0.182797	0.320975
MiR30a-5p	4789.36	5344.13	3498.59	2821.84	0.623717	-0.681037	0.157729	0.288308
MiR22a-5p	328.682	181.615	79.3171	49.6927	0.252813	-1.98386	0.0322705	0.0831279
MiR92a-5p	0	6.44026	15.7064	21.2969	5.74561	2.52246	0.209196	0.349751
MiR145-5p	542.111	453.395	1597.34	1448.19	3.05927	1.61319	0.0139498	0.0457471
MiR23a-3p	102.446	132.669	823.799	497.814	5.62112	2.49086	0.00220329	0.0120396
MiR489-3p	0	0	6.28255	5.32422			0.131445	0.257125
MiR205b-5p	0	30.9133	6.28255	10.6484	0.547693	-0.86856	0.311759	0.454727
MiR16b-5p	183.55	154.566	105.233	57.679	0.481822	-1.05343	0.205208	0.346678
MiR222b-3p	1156.79	1348.59	3259.07	4389.82	3.05299	1.61022	0.00816677	0.0300432
MiRlet7h-3p	418.322	347.774	409.151	362.934	1.00782	0.0112337	0.902384	0.958246
MiR190a-5p	34.1487	6.44026	7.06786	5.32422	0.305306	-1.71167	0.525508	0.69755
MiR130b-5p	25.6116	23.1849	21.2036	42.5937	1.30742	0.386718	0.762346	0.850015
MiR103-3p	110.983	79.8593	60.4695	60.3411	0.633038	-0.659636	0.534937	0.701711
MiR27c-3p	38.4173	50.2341	69.108	60.3411	1.4602	0.54617	0.666974	0.799652
MiR9b-3p	0	2.57611	11.7798	4.43685	6.29502	2.65421	0.347383	0.499783
MiR19c-3p	200.624	173.887	142.143	80.7506	0.595158	-0.748655	0.369915	0.522096
MiR458-3p	106.715	61.8265	82.4584	39.0443	0.720907	-0.472115	0.836994	0.906066
MiR21a-5p	3333.77	1741.45	21078.7	7452.13	5.6216	2.49098	0.0547577	0.134614
MiRlet7b-3p	200.624	195.784	773.538	1235.22	5.0674	2.34125	0.00348464	0.0174568
MiR2188-3p	153.669	132.669	10.2091	16.86	0.0945354	-3.403	0.000124069	0.00138337
MiR30a-3p	115.252	184.192	196.33	280.409	1.59208	0.670914	0.773265	0.857901
MiR22a-3p	18150.1	17830.5	6309.25	6378.41	0.352625	-1.50379	0.000489383	0.00376319
MiR203a-3p	38.4173	33.4894	12.5651	5.32422	0.248785	-2.00703	0.0871753	0.186924
MiR92a-3p	36739.8	49586.2	19772.7	35192.2	0.636714	-0.651283	0.0664255	0.151152
MiR145-3p	132.326	96.6039	219.889	200.546	1.83652	0.876973	0.187393	0.325786
MiR7132b-5p	12.8058	2.57611	124.08	64.778	12.278	3.618	0.000629733	0.00438845
MiR15b-5p	85.3719	64.4026	106.018	81.638	1.25292	0.325298	0.621489	0.769956
MiR24b-3p	8.53719	0	18.8476	4.43685	2.72742	1.44754	0.466041	0.632458
MiRlet7i-5p	3163.03	2520.72	1563.57	1318.63	0.507095	-0.979672	0.140231	0.262786
MiR181a-5p	128280	180065	155844	162958	1.03392	0.0481198	0.671575	0.800862
MiR130b-3p	196.355	234.426	65.9667	68.3275	0.311746	-1.68156	0.0208978	0.0597463
MiRlet7a-4-3p=MiRlet7a-5-3p	68.2975	60.5385	200.256	164.163	2.82855	1.50006	0.0574949	0.137864
MiR27d-5p	0	0	39.2659	21.2969			0.00232896	0.0123656
MiR301c-3p	17.0744	3.86416	9.42382	11.5358	1.00101	0.00145252	0.722072	0.827209
MiR20a-5p	98.1776	81.1473	109.159	65.6653	0.974904	-0.0366683	0.956434	0.98743
MiR150-5p	431.128	835.946	1116.72	1512.08	2.0747	1.0529	0.26888	0.419303
MiR734-3p	17.0744	10.3044	47.1191	51.4674	3.60084	1.84833	0.054961	0.134614
MiR21a-3p	64.0289	34.7774	2289.99	814.605	31.421	4.97366	0.0324311	0.0831279
MiRlet7c-5p	76.8347	108.196	200.256	237.815	2.36755	1.2434	0.16582	0.300633
MiR1338-5p	89.6405	172.599	142.143	165.051	1.17142	0.228262	0.914349	0.966349
MiR30b-5p	31681.5	29204	10117.3	14407.3	0.402798	-1.31187	0.000983947	0.00626915
MiR22b-5p	8.53719	2.57611	3.14127	0	0.282659	-1.82287	0.636829	0.772214
MiR23b-3p	46.9545	45.0818	148.425	176.587	3.53134	1.82022	0.0271471	0.0738269
MiR7132b-3p	0	7.72832	208.109	129.556	43.692	5.4493	5.0559e-05	0.00062637

## Sheet: 14d_Selection_NOISeq
	s4.Control_14	s5.Control_14	s6.MC.LR_14	s7.MC.LR_14	M	D	prob
MiR148a-5p	1139.33	742.504	94.5489	71.9789	3.4143	799.758	0.816143
MiR27d-3p	1272.96	945.897	5303.23	4188.36	-2.18084	3677.63	0.85426
MiR21b-5p	25283.3	23953.7	101418	70946.7	-1.89166	62590.9	0.88565
MiR92b-3p	80829.3	78955.4	335.77	518.791	7.46272	74510.6	0.997758
MiR148a-3p	1828.56	811.119	70.3056	55.6818	4.305	1175.32	0.869955
MiR100a-5p	122788	140301	37207.4	45830.2	1.57971	82105.2	0.856502
MiR30c-5p	17308	15038.8	5503.23	4874.19	1.55617	10011.3	0.836323
MiR101a-3p	2616.24	1681.05	486.079	514.717	2.01828	1517.84	0.802691
MiR146a-5p	970.542	632.231	11287.7	3355.85	-3.27563	6527.58	0.903587
MiR210-3p	2630.31	3136.65	866.699	639.661	1.85274	1955.77	0.816143
MiR101b-5p	970.542	2261.82	92.1246	77.4112	4.16892	1431.63	0.869955
MiR10b-5p	4332.27	3043.53	12444.1	16138.2	-2.03826	10749.1	0.874439
MiRlet7e-5p	11013.5	15171.1	4451.07	4246.75	1.50599	7956.35	0.818386
MiR101b-3p	1097.13	936.095	27.8798	16.2971	5.44033	931.578	0.869955
MiR199a-3p	5872.48	7001.11	1918.86	1808.98	1.704	4184.33	0.834081
MiR152-3p	1891.85	1114.98	178.188	112.722	3.2856	1265.53	0.840807
MiR731-5p	555.6	539.112	1288.53	2906.32	-2.02207	1571.85	0.804933
MiR122-5p	84359.8	64776.8	1008.52	1125.86	6.04267	68880.7	0.993274
MiR194a-5p	1223.73	1497.26	208.493	224.085	2.56909	1061.05	0.804933
MiR10d-5p	436.041	396.983	2812.23	3646.48	-3.03882	2819.93	0.863229
MiRlet7g-5p	12968.7	16665.9	3213.45	4070.2	1.94054	10277.3	0.867713
MiR146d-5p	70.3291	68.6143	1648.55	1599.83	-4.63116	1549.59	0.88565
MiR222a-3p	1905.92	2570.58	5035.34	6721.2	-1.47702	3744.75	0.802691
MiR192a-5p	49392.2	45278.1	6157.8	5565.46	2.92953	38570.6	0.914798
MiR722-3p	2384.16	2024.12	209.705	192.849	3.36896	1867.28	0.865471
MiRlet7h-5p	2960.86	3489.53	842.455	805.349	1.88483	2205.97	0.82287
MiR2188-5p	4592.49	3661.06	872.759	930.293	2.11057	2974.44	0.845291
MiR222b-3p	1905.92	2565.68	5030.49	6718.48	-1.47768	3743.28	0.802691
MiR21a-5p	5492.71	3313.09	32535.7	11405.3	-2.40305	17713.2	0.894619
MiR22a-3p	29904	33922.4	9738.54	9761.97	1.62663	20239.5	0.85426
MiR21a-3p	105.494	66.1638	3534.68	1246.73	-4.88384	2296.31	0.914798
MiR30b-5p	52198.3	55560.4	15616.3	22050	1.43245	31812.6	0.834081

## Sheet: 14d_Full_table_NOISeq
	s4.Control_14	s5.Control_14	s6.MC.LR_14	s7.MC.LR_14	M	D	prob
MiR15b-3p	0	0	7.273	8.14855	-5.03088	7.4315	0.251121
MiR16c-5p	70.3291	56.3617	32.7285	21.7295	1.13409	32.3443	0.367713
MiR148a-5p	1139.33	742.504	94.5489	71.9789	3.4143	799.758	0.816143
MiR26d-5p	0	9.80204	0	0	4.20908	4.34839	0.17713
MiR181a-5-3p	506.37	524.409	1763.7	2035.78	-1.96607	1405.29	0.798206
MiR140-5p	70.3291	58.8122	41.2136	33.9523	0.696794	23.1997	0.284753
MiR27d-3p	1272.96	945.897	5303.23	4188.36	-2.18084	3677.63	0.85426
MiR21b-5p	25283.3	23953.7	101418	70946.7	-1.89166	62590.9	0.88565
MiR27a-2-5p	0	0	29.092	23.0876	-6.78942	25.7038	0.446188
MiR125b-1-3p	0	4.90102	54.5475	76.0532	-4.81994	62.6226	0.560538
MiR30b-3p	70.3291	107.822	47.2745	80.1274	0.399712	20.2181	0.219731
MiR1338-3p	70.3291	193.59	149.096	191.491	-0.451934	45.5324	0.264574
MiR22b-3p	281.317	316.116	56.9718	52.9656	2.35809	225.533	0.665919
MiR203b-3p	14.0658	17.1536	4.84866	2.71618	1.96105	10.8807	0.244395
MiR101a-5p	42.1975	75.9658	3.6365	12.2228	2.81337	47.5323	0.475336
MiR20a-2-3p	28.1317	24.5051	10.9095	28.5199	0.332792	5.08524	0.134529
MiR92b-3p	80829.3	78955.4	335.77	518.791	7.46272	74510.6	0.997758
MiR182-5p	0	0	87.2759	308.287	-9.71177	196.398	0.737668
MiR15c-5p	569.666	901.787	334.558	311.003	1.10461	369.173	0.591928
MiR8160-5p=MiR8161-5p	0	0	2.42433	0	-2.36159	0.970637	0.0762332
MiR181b-5p	98.4608	68.6143	614.568	809.423	-3.17538	629.506	0.773543
MiR148a-3p	1828.56	811.119	70.3056	55.6818	4.305	1175.32	0.869955
MiR210-5p	850.983	1078.22	281.223	215.937	1.87222	657.619	0.737668
MiR10a-5p	69457.1	74591.1	102646	115383	-0.68198	40826.4	0.632287
MiR200a-3p	154.724	186.239	349.104	467.184	-1.34347	245.869	0.612108
MiR301d-3p	147.691	53.9112	52.1231	55.6818	0.819084	40.9576	0.349776
MiR140-3p	647.028	828.272	558.809	545.953	0.333268	142.71	0.29148
MiR20b-5p	0	19.6041	115.156	86.9179	-3.44966	91.2561	0.59417
MiR126-5p	4437.77	3484.62	4429.25	3636.97	-0.109963	294.264	0.143498
MiRlet7d-5p	330.547	379.829	911.549	775.471	-1.33183	505.46	0.674888
MiR21b-3p	35.1646	19.6041	180.613	129.019	-2.58314	128.231	0.618834
MiR100a-5p	122788	140301	37207.4	45830.2	1.57971	82105.2	0.856502
MiR30c-5p	17308	15038.8	5503.23	4874.19	1.55617	10011.3	0.836323
MiR130a-2-3p	49.2304	75.9658	424.258	645.094	-3.17848	472.856	0.755605
MiR101a-3p	2616.24	1681.05	486.079	514.717	2.01828	1517.84	0.802691
MiR146a-5p	970.542	632.231	11287.7	3355.85	-3.27563	6527.58	0.903587
MiR7552a-5p	0	7.35153	0	0	3.79404	3.19915	0.134529
MiR192a-2-3p=MiR192b-5p	196.922	252.402	43.638	14.939	2.85534	181.604	0.656951
MiR210-3p	2630.31	3136.65	866.699	639.661	1.85274	1955.77	0.816143
MiR221-5p	2011.41	1195.85	1970.98	1586.25	-0.233419	264.153	0.248879
MiR200b-5p	0	7.35153	36.365	71.9789	-3.96544	50.4096	0.520179
MiR725-3p	0	0	4.84866	0	-3.36159	2.17576	0.105381
MiR25-3p	2904.59	3989.43	2024.32	2087.39	0.661603	1189.23	0.538117
MiR126-3p	5246.55	4195.27	7174.81	7011.83	-0.671401	2624.12	0.576233
MiR25-3-5p	28.1317	19.6041	48.4866	57.0399	-1.22847	30.0698	0.360987
MiR101b-5p	970.542	2261.82	92.1246	77.4112	4.16892	1431.63	0.869955
MiR146a-3p	35.1646	41.6587	532.141	321.868	-3.55864	388.496	0.755605
MiR199a-5p	5260.62	7792.62	3454.67	3866.49	0.750258	2482.35	0.61435
MiR183-5p	0	0	33.9406	154.822	-8.64444	93.5989	0.650224
MiR15d-5p	344.613	208.293	178.188	135.809	0.732275	103.214	0.41704
MiR193-3p	0	0	6.06083	50.2494	-6.89933	27.7571	0.464126
MiR181c-5p	20965.1	25992.6	18127.9	24730.9	0.0477635	717.151	0.0493274
MiR148b-3p	689.226	257.303	4.84866	35.3104	4.47484	423.938	0.789238
MiR454-3p	42.1975	68.6143	293.344	315.077	-2.54097	250.476	0.67713
MiR429-3p	56.2633	66.1638	138.187	203.714	-1.56566	112.542	0.542601
MiR10b-5p	4332.27	3043.53	12444.1	16138.2	-2.03826	10749.1	0.874439
MiRlet7c-3p=MiRlet7d-3p	0	0	31.5163	19.0133	-6.74306	24.8836	0.443946
MiR130d-3p	717.357	2582.84	1077.62	1341.79	0.363889	345.037	0.343049
MiR221-3p	0	0	20.6068	48.8913	-7.20291	34.3128	0.493274
MiR200b-3p	168.79	191.14	286.071	317.794	-0.830516	131.38	0.461883
MiR99-5p	295.382	396.983	666.691	930.293	-1.28975	469.151	0.668161
MiR152-5p	288.349	350.423	60.6083	43.4589	2.53378	247.838	0.674888
MiR24a-4-5p	0	0	29.092	31.2361	-6.99876	29.7544	0.477578
MiRlet7e-5p	11013.5	15171.1	4451.07	4246.75	1.50599	7956.35	0.818386
MiR30d-5p	12300.6	12926.4	18315.8	14581.8	-0.467022	4522.4	0.46861
MiR101b-3p	1097.13	936.095	27.8798	16.2971	5.44033	931.578	0.869955
MiR199a-3p	5872.48	7001.11	1918.86	1808.98	1.704	4184.33	0.834081
MiR30c-3p=MiR30d-3p	2693.61	3249.38	1802.49	1583.54	0.727588	1103.94	0.567265
MiR455-5p	541.534	850.327	812.151	638.303	-0.143496	68.2636	0.147982
MiR29a-5p	0	9.80204	9.69733	8.14855	-0.948443	4.27418	0.14574
MiR8159-5p	21.0987	237.699	225.463	779.545	-2.04131	378.215	0.706278
MiR125a-2-3p	14.0658	58.8122	223.039	335.449	-3.02197	243.444	0.686099
MiR135a-5p	14.0658	0	10.9095	16.2971	-1.03577	6.92773	0.188341
MiR737-5p	119.56	93.1194	12.1217	10.8647	3.12582	88.3151	0.569507
MiR152-3p	1891.85	1114.98	178.188	112.722	3.2856	1265.53	0.840807
MiR218-5p	0	0	13.3338	6.79046	-5.41487	9.76921	0.295964
MiRlet7e-3p	0	9.80204	26.6677	13.5809	-2.12179	15.4105	0.280269
MiR138-5p	35.1646	34.3071	77.5786	76.0532	-1.22899	43.7891	0.403587
MiR146b-3p	0	0	87.2759	85.5598	-8.51726	85.6815	0.630045
MiR181a-1-3p	1047.9	1901.6	938.216	1125.86	0.430969	357.205	0.367713
MiR29b-2-5p	112.527	105.372	80.003	70.6208	0.448701	27.315	0.242152
MiR365-5p	0	0	12.1217	9.50664	-5.51885	10.5169	0.304933
MiR731-5p	555.6	539.112	1288.53	2906.32	-2.02207	1571.85	0.804933
MiR8163-3p	232.086	267.106	0	0	9.87944	233.861	0.762332
MiR455-3p	140.658	85.7678	69.0935	55.6818	0.775703	44.1635	0.349776
MiR375-3p	133.625	1252.21	44.8501	95.0664	3.22411	580.374	0.778027
MiR29a-3p	84.395	53.9112	33.9406	23.0876	1.19411	36.514	0.383408
MiR107-5p	0	7.35153	3.6365	0	0.931488	1.64001	0.0896861
MiR142a-5p	337.58	281.809	1459.45	1003.63	-2.07555	933.907	0.780269
MiR153b-3p	147.691	100.471	3.6365	2.71618	5.20377	113.225	0.659193
MiR30e-5p	1174.5	1298.77	829.122	566.324	0.741686	466.236	0.526906
MiR216a-5p	0	61.2627	38.7893	137.167	-1.60614	58.7365	0.44843
MiR27a-5p	0	0	48.4866	16.2971	-7.10157	31.9692	0.484305
MiR128-1-5p	98.4608	83.3173	21.819	80.1274	0.750362	34.5727	0.327354
MiR365-3p	70.3291	66.1638	112.731	134.451	-0.940757	58.8614	0.387892
MiR731-3p	0	0	8.48516	14.939	-5.63393	11.4096	0.309417
MiR122-5p	84359.8	64776.8	1008.52	1125.86	6.04267	68880.7	0.993274
MiR107-3p	998.674	916.49	356.377	290.632	1.48161	576.543	0.690583
MiR125a-5p	15430.2	22505.5	7875.44	13822.7	0.721981	7004.94	0.627803
MiR33a-5p=MiR33b-5p	0	0	2.42433	0	-2.36159	0.970637	0.0762332
MiR142a-3p	49.2304	34.3071	406.076	218.653	-2.98674	271.373	0.699552
MiR17-5p	295.382	262.204	306.678	187.417	0.0904031	15.8832	0.0493274
MiRlet7i-2-3p	49.2304	24.5051	33.9406	16.2971	0.469581	9.6073	0.172646
MiR135b-5p	35.1646	26.9556	99.3976	44.817	-1.29909	42.5556	0.408072
MiR128-3p	1097.13	2004.52	1255.8	1386.61	0.147173	141.07	0.168161
MiR462a-5p	21809.1	37068.9	51161.9	72402.6	-1.15347	33811	0.789238
MiRlet7f-3p	0	7.35153	13.3338	6.79046	-1.53683	6.556	0.192825
MiR139-5p	225.053	164.184	298.193	211.862	-0.474009	71.0028	0.295964
MiR30e-3p	0	19.6041	2.42433	5.43237	1.23515	5.28833	0.172646
MiR26a-5p	36711.8	43035.8	15276.9	19126	1.1289	20298.3	0.782511
MiR181a-2-3p	77.3621	151.932	791.544	774.112	-2.85551	670.748	0.7713
MiR18a-5p	14.0658	12.2525	80.003	52.9656	-2.42095	53.7554	0.475336
MiR301a-5p	0	4.90102	2.42433	0	0.931488	1.09334	0.0762332
MiR27a-3p	28.1317	39.2081	191.522	137.167	-2.3712	131.809	0.609865
MiR19a-3p	70.3291	58.8122	67.8813	35.3104	0.239618	9.26821	0.143498
MiR122-2-3p	555.6	536.662	33.9406	44.817	3.70975	473.096	0.775785
MiR456-3p	225.053	436.191	549.111	897.699	-1.21363	409.095	0.634529
MiR194a-5p	1223.73	1497.26	208.493	224.085	2.56909	1061.05	0.804933
MiR29b-3p	365.712	379.829	179.401	139.883	1.13944	190.927	0.556054
MiR10d-5p	436.041	396.983	2812.23	3646.48	-3.03882	2819.93	0.863229
MiR133a-3p	21.0987	49.0102	46.0623	25.8037	-0.119718	2.84482	0.0807175
MiR125a-3p	21.0987	49.0102	151.521	164.329	-2.25557	124.128	0.59417
MiR142b-5p	0	7.35153	101.822	50.2494	-4.45457	72.1463	0.58296
MiR143-3p	22139.6	16219.9	32898.2	26864.4	-0.723664	11718	0.636771
MiR222a-5p	239.119	252.402	458.199	460.393	-0.986175	226.116	0.540359
MiRlet7g-5p	12968.7	16665.9	3213.45	4070.2	1.94054	10277.3	0.867713
MiR146d-5p	70.3291	68.6143	1648.55	1599.83	-4.63116	1549.59	0.88565
MiR26a-3p	14.0658	17.1536	7.273	2.71618	1.56	9.67561	0.235426
MiR18a-3p	0	4.90102	8.48516	16.2971	-2.42216	10.0207	0.242152
MiR216b-5p	0	0	6.06083	13.5809	-5.37986	9.52935	0.295964
MiR551-3p	126.592	259.754	225.463	270.26	-0.443646	65.2342	0.278027
MiR301a-3p	35.1646	124.976	8.48516	13.5809	2.77543	64.1333	0.508969
MiR722-5p	63.2962	66.1638	4.84866	2.71618	4.01305	56.9533	0.529148
MiR27b-5p	21.0987	14.7031	24.2433	25.8037	-0.567259	8.08796	0.174888
MiR338a-5p	14.0658	17.1536	21.819	25.8037	-0.693214	9.03188	0.201794
MiR29c-5p	0	0	0	0	#N/A	#N/A	#N/A
MiR194a-3p	35.1646	7.35153	0	8.14855	2.29939	15.8885	0.295964
MiR125b-5p	11252.7	14497.2	13098.7	28655.7	-0.781369	8679.84	0.663677
MiR142b-3p	49.2304	34.3071	406.076	218.653	-2.98674	271.373	0.699552
MiR144-5p	246.152	166.635	19.3947	14.939	3.50369	176.52	0.672646
MiR222a-3p	1905.92	2570.58	5035.34	6721.2	-1.47702	3744.75	0.802691
MiR16a-5p	1519.11	1394.34	1187.92	837.943	0.440184	359.292	0.372197
MiRlet7g-3p	0	9.80204	6.06083	4.07428	-0.132214	0.441186	0.058296
MiR33a-3p	35.1646	24.5051	7.273	6.79046	2.00104	20.9928	0.336323
MiR26b-5p	7475.99	6356.62	2749.19	2508.4	1.31159	3873.66	0.786996
MiR130a-5p	42.1975	191.14	275.162	649.168	-2.07	350.051	0.699552
MiR146d-3p	0	0	52.1231	70.6208	-8.02351	60.781	0.573991
MiR18b-5p	14.0658	0	23.0312	12.2228	-1.4096	10.9281	0.233184
MiR192a-5p	49392.2	45278.1	6157.8	5565.46	2.92953	38570.6	0.914798
MiR722-3p	2384.16	2024.12	209.705	192.849	3.36896	1867.28	0.865471
MiR27b-3p	1146.36	869.931	1585.51	1985.53	-0.908644	829.554	0.616592
MiR106a-5p	70.3291	61.2627	48.4866	19.0133	0.879107	28.1597	0.318386
MiR338a-3p	400.876	409.235	416.985	416.934	-0.125794	34.6141	0.132287
MiR129-3-3p	0	29.4061	2.42433	0	3.51645	12.5857	0.284753
MiR214-5p	126.592	218.095	358.801	294.706	-1.00692	163.205	0.506726
MiRlet7a-3p	0	12.2525	19.3947	14.939	-1.57055	11.321	0.242152
MiR29c-3p	0	0	3.6365	0	-2.94656	1.5732	0.0852018
MiR133b-3p	21.0987	49.0102	46.0623	25.8037	-0.119718	2.84482	0.0807175
MiR24a-3-5p=MiR24b-5p	28.1317	0	8.48516	16.2971	0.0988804	0.873947	0.0605381
MiR30a-4-3p	70.3291	66.1638	32.7285	44.817	0.731705	25.4645	0.293722
MiR212a-5p	0	0	12.1217	9.50664	-5.51885	10.5169	0.304933
MiR144-3p	147.691	73.5153	3.6365	9.50664	3.98901	97.2074	0.61435
MiR7132a-5p	0	0	75.1543	44.817	-7.99055	59.4028	0.569507
MiR15a-5p	0	0	8.48516	8.14855	-5.14004	8.03406	0.2713
MiR155-5p	0	7.35153	221.826	114.08	-5.59788	163.53	0.710762
MiR93a-5p	421.975	249.952	170.915	84.2017	1.31314	188.301	0.580717
MiR24a-3p	14.0658	17.1536	117.58	86.9179	-2.79558	87.0139	0.56278
MiR222b-5p	42.1975	41.6587	173.34	173.836	-2.13368	133.253	0.605381
MiRlet7h-5p	2960.86	3489.53	842.455	805.349	1.88483	2205.97	0.82287
MiR7a-5p	0	4.90102	6.06083	2.71618	-0.924654	2.06455	0.105381
MiR26b-3p	14.0658	17.1536	9.69733	4.07428	1.09674	7.79538	0.195067
MiR130a-3p	63.2962	169.085	280.01	336.807	-1.49235	197.636	0.596413
MiR9a-1-3p	0	4.90102	18.1825	6.79046	-2.43322	10.1155	0.242152
MiR128-3-5p	42.1975	53.9112	15.7582	20.3714	1.32748	27.113	0.358744
MiR192a-3p	14.0658	53.9112	10.9095	6.79046	1.8573	23.0811	0.349776
MiR106a-3p	0	0	4.84866	6.79046	-4.62492	5.55127	0.20852
MiR204-5p	548.567	247.501	413.349	771.396	-0.657617	215.594	0.443946
MiR2188-5p	4592.49	3661.06	872.759	930.293	2.11057	2974.44	0.845291
MiRlet7b-5p	2679.54	2163.8	1998.86	2194.68	0.123828	186.826	0.141256
MiR214-3p	696.258	1002.26	1556.42	1426	-0.896213	685.982	0.598655
MiR30a-5p	7890.93	10167.2	5400.2	4318.73	0.80977	3637.6	0.652466
MiR22a-5p	541.534	345.522	122.429	76.0532	2.07601	317.345	0.695067
MiR92a-5p	0	12.2525	24.2433	32.5942	-2.29777	22.5075	0.345291
MiR145-5p	893.18	862.579	2465.55	2216.41	-1.49902	1503.97	0.76009
MiR23a-3p	168.79	252.402	1271.56	761.89	-2.35539	813.291	0.780269
MiR489-3p	0	0	9.69733	8.14855	-5.24153	8.63663	0.280269
MiR205b-5p	0	58.8122	9.69733	16.2971	1.09391	14.6599	0.242152
MiR16b-5p	302.415	294.061	162.43	88.276	1.16646	155.109	0.544843
MiR222b-3p	1905.92	2565.68	5030.49	6718.48	-1.47768	3743.28	0.802691
MiRlet7h-3p	689.226	661.638	631.538	555.46	0.102558	43.4723	0.123318
MiR190a-5p	56.2633	12.2525	10.9095	8.14855	1.76203	22.6587	0.340807
MiR130b-5p	42.1975	44.1092	32.7285	65.1884	-0.266092	8.19822	0.14574
MiR103-3p	182.856	151.932	93.3368	92.3503	0.766366	64.7034	0.381166
MiR27c-3p	63.2962	95.5699	106.671	92.3503	-0.409114	24.4279	0.226457
MiR9b-3p	0	4.90102	18.1825	6.79046	-2.43322	10.1155	0.242152
MiR19c-3p	330.547	330.819	219.402	123.586	0.863282	139.667	0.475336
MiR458-3p	175.823	117.624	127.277	59.756	0.565799	44.6466	0.293722
MiR21a-5p	5492.71	3313.09	32535.7	11405.3	-2.40305	17713.2	0.894619
MiRlet7b-3p	330.547	372.477	1193.98	1890.46	-2.21737	1203.56	0.798206
MiR2188-3p	253.185	252.402	15.7582	25.8037	3.52062	216.449	0.695067
MiR30a-3p	189.889	350.423	303.041	429.157	-0.522449	110.579	0.338565
MiR22a-3p	29904	33922.4	9738.54	9761.97	1.62663	20239.5	0.85426
MiR203a-3p	63.2962	63.7132	19.3947	8.14855	2.12116	45.873	0.450673
MiR92a-3p	60532.3	94337.3	30519.9	53860.6	0.792066	30685.1	0.67713
MiR145-3p	218.02	183.788	339.406	306.929	-0.76978	132.852	0.457399
MiR7132b-5p	21.0987	4.90102	191.522	99.1407	-3.56678	132.294	0.64574
MiR15b-5p	140.658	122.525	163.642	124.944	-0.216941	20.0281	0.174888
MiR24b-3p	14.0658	0	29.092	6.79046	-1.43509	11.2405	0.237668
MiRlet7i-5p	5211.39	4795.65	2413.42	2018.12	1.09113	2490.17	0.70852
MiR181a-5p	211353	342571	240551	249403	0.0930389	16224.2	0.0784753
MiR130b-3p	323.514	445.993	101.822	104.573	1.81452	258.283	0.652466
MiRlet7a-4-3p=MiRlet7a-5-3p	112.527	115.174	309.102	251.247	-1.38319	171.761	0.578475
MiR27d-5p	0	0	60.6083	32.5942	-7.6263	46.0961	0.542601
MiR301c-3p	28.1317	7.35153	14.546	17.6552	0.0560156	0.633732	0.0044843
MiR20a-5p	161.757	154.382	168.491	100.499	0.149002	14.5483	0.118834
MiR150-5p	710.324	1590.38	1723.7	2314.19	-0.895531	928.24	0.621076
MiR734-3p	28.1317	19.6041	72.73	78.7693	-1.75018	52.9227	0.455157
MiR21a-3p	105.494	66.1638	3534.68	1246.73	-4.88384	2296.31	0.914798
MiRlet7c-5p	126.592	205.843	309.102	363.969	-1.10169	178.676	0.526906
MiR1338-5p	147.691	328.368	219.402	252.605	-0.0716729	11.3717	0.0336323
MiR30b-5p	52198.3	55560.4	15616.3	22050	1.43245	31812.6	0.834081
MiR22b-5p	14.0658	4.90102	4.84866	0	1.88381	6.48477	0.192825
MiR23b-3p	77.3621	85.7678	229.099	270.26	-1.69806	171.725	0.607623
MiR7132b-3p	0	14.7031	321.224	198.281	-5.22696	251.349	0.757848

## Sheet: 28d_Selection_edgeR
	s8.Control_28	s9.Control_28	s10.Control_28	s11.MC.LR_28	s12.MC.LR_28	s13.MC.LR_28	logFC	logCPM	PValue	FDR
MiRlet7b-3p	310.489	269.368	263.464	1426.91	620.659	1508.24	2.0767	9.81006	3.84326e-07	4.30445e-06
MiRlet7c-3p=MiRlet7d-3p	0	0	0	8.15372	0.607433	3.07748	4.84292	3.19073	0.024217	0.0475842
MiRlet7d-5p	153.943	177.426	181.813	484.482	269.781	393.679	1.16615	8.84096	0.00243739	0.00657801
MiRlet7e-5p	5935.49	7159.57	6540.05	2698.48	2911.66	3288.5	-1.14158	13.1607	9.27265e-05	0.000358116
MiRlet7g-5p	6916.82	9561.62	6438.72	2422.5	3176.66	2614.65	-1.48051	13.1378	3.18142e-05	0.000139733
MiRlet7h-5p	1500.53	2166.58	1516.48	574.458	730.828	729.071	-1.34937	11.0031	3.54808e-05	0.000149957
MiRlet7i-5p	2718.24	2237.45	2571.26	1179.57	1334.69	1728.09	-0.827092	11.7796	0.00667235	0.0149461
MiR100a-5p	80186.8	105448	69795.8	26010.6	26494.1	20752.5	-1.8019	16.5102	2.1483e-10	6.01525e-09
MiR101a-3p	1336.07	1236.65	1752.93	344.473	451.818	371.188	-1.89207	10.8904	1.25674e-07	1.8585e-06
MiR101a-5p	46.8248	19.1679	55.8003	13.2746	6.0881	9.20716	-2.05331	5.83036	0.0004319	0.00153565
MiR101b-3p	850.722	749.935	797.268	67.4901	295.343	28.6706	-2.62119	9.95011	1.63862e-05	8.34208e-05
MiR101b-5p	903.85	1171.92	923.186	176.838	338.818	56.2782	-2.39489	10.0543	2.10905e-05	0.000102701
MiR103-3p	177.524	120.134	128.272	46.0083	84.7713	37.8539	-1.37005	7.17391	0.00168857	0.00491221
MiR10b-5p	2136.9	1864.3	1591.09	6123.65	3872.83	2010.35	1.10225	12.4623	0.00998578	0.0215078
MiR10d-5p	241.05	292.757	235.498	1441.2	994.397	501.077	1.93308	10.1654	1.73944e-05	8.65855e-05
MiR122-2-3p	369.279	402.65	364.856	157.414	223.267	103.3	-1.24094	8.86176	0.00213401	0.00590147
MiR122-5p	50628.4	50222	43090.2	7017.06	12170.8	7864.4	-2.41206	15.5991	2.37973e-16	2.66529e-14
MiR125a-2-3p	22.6157	25.431	12.9588	150.247	60.9139	175.856	2.66659	6.83347	3.62846e-05	0.000150514
MiR125a-3p	27.3972	40.7664	15.3251	189.087	158.638	130.899	2.52909	6.77183	1.64917e-06	1.58848e-05
MiR125b-1-3p	3.2898	0.264586	2.33894	50.0312	7.10838	17.4014	3.45815	4.61754	0.000135939	0.000499185
MiR125b-5p	9543.25	9288.9	6159.03	28498.5	12539.7	22486.8	1.34599	14.0984	0.00110267	0.00343051
MiR128-1-5p	61.4063	64.9818	20.0451	225.881	141.686	183.038	1.91139	6.87677	0.00124195	0.00381091
MiR130a-2-3p	82.3788	52.415	59.4955	156.394	188.703	156.455	1.35753	7.73542	0.00408841	0.00997079
MiR130b-3p	416.037	345.583	541.882	87.9225	216.173	60.36	-1.84677	8.5365	0.000792486	0.00257106
MiR142a-3p	21.7168	23.9888	25.6253	144.114	103.08	123.73	2.37784	7.12858	4.97888e-06	3.34013e-05
MiR142a-5p	157.184	134.228	215.51	694.026	466.18	564.447	1.76496	9.41696	8.15568e-05	0.000326227
MiR142b-3p	21.7168	23.9888	25.6253	144.114	103.08	123.73	2.37778	7.12858	5.32707e-06	3.40933e-05
MiR142b-5p	11.4042	4.66665	8.17837	33.733	26.472	40.8916	2.01046	5.35194	0.00131876	0.00393871
MiR144-3p	53.9985	38.6908	72.1374	18.3898	21.7313	6.16083	-1.84821	6.14882	0.00495646	0.0115651
MiR144-5p	120.062	74.99	216.52	44.9481	37.5776	9.23571	-2.16503	7.18151	0.0020608	0.00577023
MiR146a-3p	23.6144	19.4553	2.54727	118.583	249.833	74.6755	3.26415	7.17596	2.01165e-06	1.72146e-05
MiR146a-5p	967.985	453.355	376.661	3120.62	3348.24	2712.82	2.35117	11.4943	8.96368e-06	5.01966e-05
MiR146b-3p	0	0	0	12.2721	10.9142	17.3721	6.50598	4.49519	2.35491e-06	1.79602e-05
MiR146d-3p	0	0	0	15.3204	10.6251	9.21389	6.29454	4.09636	7.85717e-06	4.75677e-05
MiR146d-5p	25.8265	22.1724	23.3335	1493.33	846.964	716.824	5.40874	9.42905	6.4343e-25	1.44128e-22
MiR148a-3p	911.161	972.865	852.08	62.381	253.505	70.583	-2.83761	10.1806	4.80023e-08	8.96043e-07
MiR148a-5p	593.448	542.696	679.483	136.99	414.405	76.7268	-1.5399	9.46699	0.00236293	0.00645485
MiR148b-3p	325.918	273.011	161.024	13.3208	82.5251	28.649	-2.61857	8.4009	7.84495e-05	0.000319503
MiR152-3p	1038.54	1068.8	1132.93	80.7707	184.285	99.1996	-3.16879	10.3661	2.0074e-13	1.49886e-11
MiR153b-3p	77.5043	67.7371	47.9111	0.00623927	5.40441	0.00634954	-5.3705	6.29792	6.1715e-11	1.97488e-09
MiR155-5p	0	0.198012	4.46945	34.7509	16.9954	43.9503	4.22288	5.61349	2.07497e-06	1.72146e-05
MiR181a-2-3p	44.3469	42.023	43.1407	234.059	144.302	193.262	2.14126	7.99194	8.85589e-06	5.01966e-05
MiR181a-5-3p	177.339	232.739	166.752	476.311	340.787	394.705	1.07652	9.39185	0.00321118	0.00808208
MiR181a-5p	177636	176945	166006	104948	86237.1	94553.6	-0.86543	17.7143	0.00175098	0.00502847
MiR181b-5p	24.8445	24.6865	55.6991	167.614	73.3842	144.173	1.87036	7.70413	0.000521345	0.00176941
MiR18a-3p	0	0	0	17.3551	8.47003	8.19406	6.25488	3.113	3.0393e-05	0.00013894
MiR18a-5p	17.6861	14.541	25.5329	45.9995	48.5539	46.0173	1.26078	5.53961	0.00655131	0.0148232
MiR18b-5p	3.21713	3.86596	2.3801	21.4671	22.9271	20.4553	2.73736	4.41335	0.00050492	0.00174003
MiR192a-2-3p=MiR192b-5p	205.659	175.715	180.695	61.3356	78.6315	61.3595	-1.48501	7.41989	0.00454916	0.0108405
MiR192a-5p	27912.6	25353.9	41318.3	8251.81	12286.2	8477.92	-1.70502	15.169	6.15043e-08	1.05742e-06
MiR193-3p	6.73118	0.320115	0.0731434	139.951	7.51746	34.7925	4.52064	4.96078	0.000397051	0.00143451
MiR194a-5p	864.37	740.292	1099.04	290.297	382.586	278.142	-1.51203	10.1603	1.25737e-05	6.70595e-05
MiR199a-3p	3483.4	3847.98	3648.26	1068.16	1510.28	1492.91	-1.43175	12.1998	1.08558e-05	5.93097e-05
MiR199a-5p	3345.54	3618.57	2976.94	1594.56	1631.25	2015.43	-0.923051	12.1253	0.00427277	0.0102914
MiR200a-3p	97.7157	89.3053	39.834	376.146	249.236	400.828	2.17902	8.20653	1.95624e-06	1.72146e-05
MiR200b-3p	132.338	115.592	82.8795	311.755	228.671	366.058	1.4556	8.1057	0.000589844	0.00197202
MiR200b-5p	9.22621	0.400757	0.0893743	24.5395	28.2001	30.6724	2.92059	4.56651	0.000972374	0.00306777
MiR203b-3p	5.79484	3.92499	0.0824686	0	0	0	-4.51243	3.22506	0.0199995	0.0404494
MiR20b-5p	17.0394	4.99986	16.252	40.8871	31.6039	48.0502	1.61154	5.55029	0.00732684	0.0160903
MiR210-3p	2483.74	1249.12	1892.9	461.004	542.371	755.642	-1.67721	10.9592	2.48557e-06	1.79602e-05
MiR210-5p	652.435	415.464	573.453	155.359	120.734	129.868	-2.01262	9.25321	2.59591e-07	3.06927e-06
MiR212a-5p	0	0	0	31.6727	41.0654	3.10128	7.40354	3.58223	1.40762e-05	7.3327e-05
MiR2188-3p	95.2351	72.1342	73.4838	44.9491	39.8926	8.21408	-1.38495	6.70491	0.0126471	0.0267259
MiR21a-3p	23.2094	43.3915	40.7462	706.25	249.623	235.211	3.47371	9.23487	6.60889e-08	1.05742e-06
MiR21b-3p	39.7675	27.8217	9.54389	143.107	227.89	90.0098	2.56173	6.81145	5.06983e-06	3.34013e-05
MiR21b-5p	11497	12646.2	7433.02	27351.6	31930.8	24975.6	1.41599	15.1672	2.98991e-05	0.00013894
MiR221-3p	1.60357	0.191633	2.29569	144.075	47.7425	55.2386	5.64756	5.42819	2.29195e-11	8.5566e-10
MiR222a-3p	1460.16	2316.19	1874.26	8062.68	4926.76	5821.35	1.73601	12.2676	1.4456e-07	1.90479e-06
MiR222a-5p	135.302	224.822	206.275	553.987	404.306	342.567	1.2033	8.81217	0.00349937	0.00870955
MiR222b-3p	1460.16	2316.19	1874.26	8058.59	4926.76	5821.35	1.7357	12.267	1.3275e-07	1.8585e-06
MiR222b-5p	19.3393	10.8691	26.6707	50.0889	46.5372	58.2792	1.41656	6.22842	0.00307819	0.00783539
MiR22a-3p	26588.6	25110.3	29382.9	5171.05	7495.54	3863.19	-2.29488	14.7083	5.49118e-13	2.46005e-11
MiR22a-5p	333.76	406.523	367.172	73.5895	76.1761	49.0989	-2.47929	8.51269	2.30735e-06	1.79602e-05
MiR22b-3p	169.253	220.96	186.52	54.1773	49.1618	63.3911	-1.77737	7.71106	8.63856e-06	5.01966e-05
MiR23b-3p	49.9598	61.3998	44.3666	167.643	186.968	238.241	1.93636	7.34414	7.74673e-07	7.88758e-06
MiR24a-3-5p=MiR24b-5p	4.21967	0.222846	0.0524617	15.3416	20.2318	19.4268	3.31863	3.85047	0.000721541	0.00237684
MiR24a-3p	11.5378	4.4535	2.46889	40.8957	34.3852	66.4424	2.86679	5.52792	4.55939e-06	3.19157e-05
MiR25-3-5p	7.22813	4.58628	10.3977	60.2818	36.4135	28.6504	2.45151	5.17295	2.75602e-05	0.000131351
MiR25-3p	1897.36	1882.11	1635.36	980.246	1180.55	1025.62	-0.765722	11.3351	0.0165722	0.034372
MiR26a-5p	19856.4	17992.6	24560.9	12644	10588	10933	-0.869222	14.8804	0.00409514	0.00997079
MiR26b-5p	4041.44	3483.59	4214.69	1959.46	1868.85	2011.34	-1.00738	12.3911	0.000469461	0.00164311
MiR27b-3p	508.847	405.187	477.885	1104.96	1344.97	1882.48	1.63683	10.4056	2.43907e-06	1.79602e-05
MiR27d-3p	1371.03	694.716	848.612	2348.89	1907.75	2608.5	1.23495	11.2436	0.000803455	0.00257106
MiR27d-5p	3.24273	5.27036	0.0720647	26.5688	16.3593	24.5388	2.93274	4.6285	0.0029252	0.00755279
MiR29a-3p	78.4339	23.2787	61.7352	13.2881	19.1041	7.1775	-2.07427	5.59911	0.00164003	0.00483376
MiR29b-3p	264.493	192.146	301.802	134.92	157.414	81.8256	-1.02757	8.2802	0.0200441	0.0404494
MiR29c-3p	7.1362	20.1702	4.81483	3.05064	0.212533	0.00577032	-2.9926	3.95422	0.00513465	0.0118573
MiR301a-5p	0	0	0	5.11837	9.32139	5.12048	5.43742	2.93037	0.00196749	0.0055787
MiR301c-3p	3.22513	0.335449	4.58751	6.15705	13.1545	23.4878	2.2213	3.97328	0.00629003	0.0143772
MiR30a-3p	201.766	171.173	80.6348	817.722	380.614	1342.56	2.48607	8.96234	5.61839e-06	3.49588e-05
MiR30a-5p	5252.48	5598.95	7544.66	2763.88	2696.54	2113.61	-1.28049	12.9227	3.25584e-05	0.000140252
MiR30b-5p	51306.6	48282	39100.4	28315.5	21009.6	23020.5	-0.938827	15.4737	0.00260167	0.00693778
MiR30c-3p=MiR30d-3p	1549.76	1802.22	1610.85	1133.55	818.869	1022.54	-0.73636	11.2704	0.0163689	0.0342676
MiR30c-5p	10336.6	10041.2	12679.1	6942.42	6589.56	5026.84	-0.832966	13.9304	0.00479455	0.011305
MiR30e-5p	840.951	903.387	1069.94	346.506	312.197	325.171	-1.51506	10.1489	3.12231e-05	0.000139733
MiR365-3p	41.8871	55.2618	36.2221	158.402	55.6043	101.236	1.2616	6.56828	0.00725053	0.0160804
MiR365-5p	0	0	0	63.2856	7.10834	4.12419	7.35626	3.73817	8.38896e-05	0.000329671
MiR429-3p	15.3373	0.863589	24.2295	108.354	80.6284	161.538	3.04042	6.64223	5.70993e-07	6.09059e-06
MiR454-3p	25.6957	28.267	41.8414	62.3684	82.089	111.439	1.41465	6.93267	0.00126456	0.00382785
MiR456-3p	200.869	153.872	155.076	393.52	385.65	273.035	1.04236	8.66897	0.0234312	0.0464476
MiR462a-5p	20678.3	12719.1	13625.6	43627.3	35911.8	39745.3	1.3429	15.2439	0.000115882	0.00043996
MiR489-3p	1.68388	0.101321	0.0247827	7.15668	0.839159	11.2275	2.99976	2.92374	0.0184386	0.0378921
MiR7132a-5p	1.59831	3.41726	0.0471107	23.4783	8.79023	9.21977	3.00029	4.23912	0.00293345	0.00755279
MiR7132b-3p	2.41443	0.268226	3.4403	85.8273	39.5528	39.897	4.54251	6.17224	2.44981e-08	4.98871e-07
MiR7132b-5p	2.34114	0.372142	6.81811	91.9736	37.574	74.6422	4.27067	5.85741	1.20408e-08	2.69715e-07
MiR722-3p	1179.59	1168.9	1808.83	303.59	522.027	263.835	-1.93846	10.8291	2.6034e-07	3.06927e-06
MiR722-5p	40.2973	28.6821	52.337	9.2052	20.2881	3.09261	-1.9699	5.91663	0.00280062	0.00738047
MiR725-3p	0	0	0	3.07549	5.00616	5.10941	4.8854	2.83658	0.00964665	0.0209791
MiR731-5p	396.904	297.173	200.639	1610.9	1492.8	1265.92	2.28671	10.1619	1.70195e-06	1.58848e-05
MiR734-3p	8.85621	8.17603	9.3217	103.235	94.8226	94.0781	3.44641	5.95727	2.2083e-09	5.49622e-08
MiR737-5p	27.1996	46.0421	70.8915	18.4015	13.723	23.5072	-1.33955	6.29127	0.0101262	0.0216026
MiR8163-3p	314.984	108.69	85.3091	7.17475	35.2584	0.0230719	-3.53667	7.40354	0.000124763	0.000465781
MiR92a-5p	15.3667	19.1523	5.9984	50.0717	36.2532	32.7332	1.55486	4.98227	0.0220009	0.0440018
MiR92b-3p	59677.4	55746.8	40090	2051.48	7088.78	2016.49	-3.80159	15.3209	3.00965e-13	1.68541e-11

## Sheet: 28d_Full_table_edgeR
	s8.Control_28	s9.Control_28	s10.Control_28	s11.MC.LR_28	s12.MC.LR_28	s13.MC.LR_28	logFC	logCPM	PValue	FDR
MiRlet7a-3p	1.59831	3.41726	0.0471107	5.11111	7.01004	3.07934	1.53451	3.41267	0.180234	0.252328
MiRlet7a-4-3p=MiRlet7a-5-3p	78.3107	48.5706	67.5998	121.632	92.8815	122.701	0.787391	7.30503	0.0473522	0.0841817
MiRlet7b-3p	310.489	269.368	263.464	1426.91	620.659	1508.24	2.0767	9.81006	3.84326e-07	4.30445e-06
MiRlet7b-5p	1998.14	2067.47	1757.75	1801.03	1580.68	2486.81	0.0117752	11.2978	0.975754	1
MiRlet7c-3p=MiRlet7d-3p	0	0	0	8.15372	0.607433	3.07748	4.84292	3.19073	0.024217	0.0475842
MiRlet7c-5p	114.397	203.992	94.5621	140.044	96.3088	244.354	0.228443	7.79698	0.666718	0.754267
MiRlet7d-5p	153.943	177.426	181.813	484.482	269.781	393.679	1.16615	8.84096	0.00243739	0.00657801
MiRlet7e-3p	9.59473	15.4306	10.5342	16.341	8.57155	11.2535	0.0657238	4.75066	1	1
MiRlet7e-5p	5935.49	7159.57	6540.05	2698.48	2911.66	3288.5	-1.14158	13.1607	9.27265e-05	0.000358116
MiRlet7f-3p	0	0.105385	2.23465	6.12061	0.567476	4.09184	2.05796	2.84463	0.269762	0.360959
MiRlet7g-3p	8.05384	11.3513	4.7736	7.13118	0.525318	2.05661	-1.14114	3.713	0.161904	0.228092
MiRlet7g-5p	6916.82	9561.62	6438.72	2422.5	3176.66	2614.65	-1.48051	13.1378	3.18142e-05	0.000139733
MiRlet7h-3p	703.242	544.591	505.937	561.156	564.711	456.065	-0.150342	9.5129	0.684562	0.770562
MiRlet7h-5p	1500.53	2166.58	1516.48	574.458	730.828	729.071	-1.34937	11.0031	3.54808e-05	0.000149957
MiRlet7i-2-3p	33.1335	18.7399	31.4349	15.328	13.0326	12.2767	-1.04357	5.2658	0.0625267	0.101493
MiRlet7i-5p	2718.24	2237.45	2571.26	1179.57	1334.69	1728.09	-0.827092	11.7796	0.00667235	0.0149461
MiR100a-5p	80186.8	105448	69795.8	26010.6	26494.1	20752.5	-1.8019	16.5102	2.1483e-10	6.01525e-09
MiR101a-3p	1336.07	1236.65	1752.93	344.473	451.818	371.188	-1.89207	10.8904	1.25674e-07	1.8585e-06
MiR101a-5p	46.8248	19.1679	55.8003	13.2746	6.0881	9.20716	-2.05331	5.83036	0.0004319	0.00153565
MiR101b-3p	850.722	749.935	797.268	67.4901	295.343	28.6706	-2.62119	9.95011	1.63862e-05	8.34208e-05
MiR101b-5p	903.85	1171.92	923.186	176.838	338.818	56.2782	-2.39489	10.0543	2.10905e-05	0.000102701
MiR103-3p	177.524	120.134	128.272	46.0083	84.7713	37.8539	-1.37005	7.17391	0.00168857	0.00491221
MiR106a-3p	1.54362	3.67641	2.34771	0.0124741	0.525362	9.16163	0.485283	3.24647	1	1
MiR106a-5p	47.4719	65.4996	59.4416	34.7459	23.8454	30.6769	-0.934533	6.21547	0.0901677	0.137398
MiR107-3p	564.469	560.17	461.642	281.1	463.175	213.734	-0.733869	9.40767	0.0585683	0.0979052
MiR107-5p	2.37971	3.77603	2.36497	4.06772	0.273418	0.00725023	-0.74314	2.90463	0.480585	0.573971
MiR10a-5p	37317.9	42272.6	39771.7	64683.5	46320.8	60706.4	0.524682	16.1915	0.0581544	0.0979052
MiR10b-5p	2136.9	1864.3	1591.09	6123.65	3872.83	2010.35	1.10225	12.4623	0.00998578	0.0215078
MiR10d-5p	241.05	292.757	235.498	1441.2	994.397	501.077	1.93308	10.1654	1.73944e-05	8.65855e-05
MiR122-2-3p	369.279	402.65	364.856	157.414	223.267	103.3	-1.24094	8.86176	0.00213401	0.00590147
MiR122-5p	50628.4	50222	43090.2	7017.06	12170.8	7864.4	-2.41206	15.5991	2.37973e-16	2.66529e-14
MiR125a-2-3p	22.6157	25.431	12.9588	150.247	60.9139	175.856	2.66659	6.83347	3.62846e-05	0.000150514
MiR125a-3p	27.3972	40.7664	15.3251	189.087	158.638	130.899	2.52909	6.77183	1.64917e-06	1.58848e-05
MiR125a-5p	13737.9	15198.3	8977.4	8879.39	6588.05	8218.18	-0.678535	13.8389	0.0609836	0.100444
MiR125b-1-3p	3.2898	0.264586	2.33894	50.0312	7.10838	17.4014	3.45815	4.61754	0.000135939	0.000499185
MiR125b-5p	9543.25	9288.9	6159.03	28498.5	12539.7	22486.8	1.34599	14.0984	0.00110267	0.00343051
MiR126-3p	2613.31	3371.14	2746.13	4025.21	2805	3378.49	0.226557	12.5232	0.430403	0.523969
MiR126-5p	2540.81	2436.59	2510.66	3421.12	2432.01	3551.29	0.329299	12.1661	0.283486	0.375745
MiR128-1-5p	61.4063	64.9818	20.0451	225.881	141.686	183.038	1.91139	6.87677	0.00124195	0.00381091
MiR128-3-5p	29.8251	42.8118	16.4915	75.63	56.8381	60.3358	1.11634	5.77634	0.0846488	0.129872
MiR128-3p	952.294	829.84	1032.66	587.734	567.594	547.065	-0.725765	10.3489	0.0523962	0.0916934
MiR129-3-3p	3.92857	4.37655	9.19331	0.00402783	0.147113	2.03469	-2.61943	3.0823	0.062498	0.101493
MiR130a-2-3p	82.3788	52.415	59.4955	156.394	188.703	156.455	1.35753	7.73542	0.00408841	0.00997079
MiR130a-3p	78.8713	80.4804	160.612	118.565	87.8197	117.589	0.019806	7.5098	0.981434	1
MiR130a-5p	78.1789	70.2283	95.5097	133.894	97.9366	117.594	0.518757	7.54546	0.326088	0.412676
MiR130b-3p	416.037	345.583	541.882	87.9225	216.173	60.36	-1.84677	8.5365	0.000792486	0.00257106
MiR130b-5p	20.9779	18.1935	19.8266	21.461	24.7316	12.2892	-0.0516443	5.20381	1	1
MiR130d-3p	1478.26	893.774	831.172	673.603	906.492	639.101	-0.531169	10.5434	0.207773	0.287291
MiR1338-3p	66.8827	81.4166	64.1615	82.8048	94.8227	114.515	0.463891	7.20608	0.293672	0.384272
MiR1338-5p	166.177	161.252	106.199	130.858	237.216	256.645	0.525202	8.19313	0.295066	0.384272
MiR133a-3p	20.9242	34.6324	11.8276	27.6079	16.9955	51.0942	0.512503	5.25324	0.518428	0.601698
MiR133b-3p	20.9242	34.6324	11.8276	27.6079	16.9955	51.0942	0.512809	5.25324	0.517218	0.601698
MiR135a-5p	8.24948	5.8268	0.103589	11.2353	0.967022	12.2572	0.825395	3.99283	0.487469	0.5747
MiR135b-5p	21.7551	20.1829	23.2985	51.1056	27.2178	64.4011	1.13257	5.89201	0.0804174	0.124231
MiR138-5p	28.1828	24.4107	36.0561	66.4287	34.712	62.3688	0.891664	6.08944	0.0744468	0.11827
MiR139-5p	135.421	163.18	131.761	134.924	110.721	149.285	-0.115779	7.84519	0.760596	0.839278
MiR140-3p	633.028	621.913	470.991	362.868	373.489	425.374	-0.570303	9.42783	0.116621	0.168537
MiR140-5p	28.1515	26.3965	40.6897	32.6947	7.09806	33.7273	-0.320604	5.83919	0.502138	0.588895
MiR142a-3p	21.7168	23.9888	25.6253	144.114	103.08	123.73	2.37784	7.12858	4.97888e-06	3.34013e-05
MiR142a-5p	157.184	134.228	215.51	694.026	466.18	564.447	1.76496	9.41696	8.15568e-05	0.000326227
MiR142b-3p	21.7168	23.9888	25.6253	144.114	103.08	123.73	2.37778	7.12858	5.32707e-06	3.40933e-05
MiR142b-5p	11.4042	4.66665	8.17837	33.733	26.472	40.8916	2.01046	5.35194	0.00131876	0.00393871
MiR143-3p	13505.6	10948.6	15397.2	22414.7	17500.3	23909.1	0.679472	14.741	0.0324744	0.0627091
MiR144-3p	53.9985	38.6908	72.1374	18.3898	21.7313	6.16083	-1.84821	6.14882	0.00495646	0.0115651
MiR144-5p	120.062	74.99	216.52	44.9481	37.5776	9.23571	-2.16503	7.18151	0.0020608	0.00577023
MiR145-3p	112.128	80.3718	109.538	170.702	119.013	231.075	0.787267	8.03295	0.0580483	0.0979052
MiR145-5p	587.724	993.716	529.299	1210.22	1081.49	1033.8	0.657364	10.4068	0.100996	0.151833
MiR146a-3p	23.6144	19.4553	2.54727	118.583	249.833	74.6755	3.26415	7.17596	2.01165e-06	1.72146e-05
MiR146a-5p	967.985	453.355	376.661	3120.62	3348.24	2712.82	2.35117	11.4943	8.96368e-06	5.01966e-05
MiR146b-3p	0	0	0	12.2721	10.9142	17.3721	6.50598	4.49519	2.35491e-06	1.79602e-05
MiR146d-3p	0	0	0	15.3204	10.6251	9.21389	6.29454	4.09636	7.85717e-06	4.75677e-05
MiR146d-5p	25.8265	22.1724	23.3335	1493.33	846.964	716.824	5.40874	9.42905	6.4343e-25	1.44128e-22
MiR148a-3p	911.161	972.865	852.08	62.381	253.505	70.583	-2.83761	10.1806	4.80023e-08	8.96043e-07
MiR148a-5p	593.448	542.696	679.483	136.99	414.405	76.7268	-1.5399	9.46699	0.00236293	0.00645485
MiR148b-3p	325.918	273.011	161.024	13.3208	82.5251	28.649	-2.61857	8.4009	7.84495e-05	0.000319503
MiR150-5p	656.383	701.543	518.775	1102.88	563.966	936.647	0.474365	10.217	0.233269	0.318612
MiR152-3p	1038.54	1068.8	1132.93	80.7707	184.285	99.1996	-3.16879	10.3661	2.0074e-13	1.49886e-11
MiR152-5p	195.916	138.473	264.438	81.7861	168.471	62.3999	-0.951365	7.98851	0.0568717	0.0979052
MiR153b-3p	77.5043	67.7371	47.9111	0.00623927	5.40441	0.00634954	-5.3705	6.29792	6.1715e-11	1.97488e-09
MiR155-5p	0	0.198012	4.46945	34.7509	16.9954	43.9503	4.22288	5.61349	2.07497e-06	1.72146e-05
MiR15a-5p	0	0.105385	2.23465	5.11202	8.87175	2.06168	2.50854	2.63946	0.0561689	0.0975337
MiR15b-3p	0	0	0	6.11297	0.480785	2.05472	4.43405	2.31303	0.0452099	0.0810161
MiR15b-5p	28.1303	45.0659	28.0526	37.8166	12.2778	52.1216	0.0656598	6.37236	1	1
MiR15c-5p	209.502	289.079	337.925	185.009	159.134	198.369	-0.619937	8.78826	0.106374	0.155737
MiR15d-5p	118.422	147.559	166.616	118.562	75.3561	115.542	-0.472361	7.91035	0.262659	0.356579
MiR16a-5p	628.07	610.574	878.733	597.954	532.071	564.446	-0.321197	10.2687	0.350438	0.436101
MiR16b-5p	107.94	133.621	152.626	122.662	135.363	126.798	-0.0348773	7.89743	0.942772	0.991446
MiR16c-5p	11.9442	8.9546	32.329	18.3933	17.7081	12.2831	-0.16323	5.42386	0.849026	0.914335
MiR17-5p	190.273	205.273	185.36	183.983	166.366	158.5	-0.190032	8.29204	0.661696	0.752386
MiR181a-1-3p	621.61	779.387	737.805	409.874	368.121	303.708	-0.983234	10.5598	0.0640222	0.103172
MiR181a-2-3p	44.3469	42.023	43.1407	234.059	144.302	193.262	2.14126	7.99194	8.85589e-06	5.01966e-05
MiR181a-5-3p	177.339	232.739	166.752	476.311	340.787	394.705	1.07652	9.39185	0.00321118	0.00808208
MiR181a-5p	177636	176945	166006	104948	86237.1	94553.6	-0.86543	17.7143	0.00175098	0.00502847
MiR181b-5p	24.8445	24.6865	55.6991	167.614	73.3842	144.173	1.87036	7.70413	0.000521345	0.00176941
MiR181c-5p	17552.7	16596.6	15933.4	14936.6	12449.1	15040.6	-0.239287	14.4905	0.436764	0.528838
MiR182-5p	8.68013	31.769	9.46918	38.7928	6.91638	13.3115	0.267056	5.6072	0.816169	0.883197
MiR183-5p	0	11.2759	0.0798662	31.6261	1.24074	7.18038	1.70357	4.6441	0.22568	0.310136
MiR18a-3p	0	0	0	17.3551	8.47003	8.19406	6.25488	3.113	3.0393e-05	0.00013894
MiR18a-5p	17.6861	14.541	25.5329	45.9995	48.5539	46.0173	1.26078	5.53961	0.00655131	0.0148232
MiR18b-5p	3.21713	3.86596	2.3801	21.4671	22.9271	20.4553	2.73736	4.41335	0.00050492	0.00174003
MiR190a-5p	26.0384	14.3364	9.47814	16.354	8.93626	20.4373	-0.112885	5.01127	0.910134	0.97081
MiR192a-2-3p=MiR192b-5p	205.659	175.715	180.695	61.3356	78.6315	61.3595	-1.48501	7.41989	0.00454916	0.0108405
MiR192a-3p	31.5459	7.30211	35.9762	16.3501	17.4201	10.2402	-0.767156	5.02642	0.395844	0.486557
MiR192a-5p	27912.6	25353.9	41318.3	8251.81	12286.2	8477.92	-1.70502	15.169	6.15043e-08	1.05742e-06
MiR193-3p	6.73118	0.320115	0.0731434	139.951	7.51746	34.7925	4.52064	4.96078	0.000397051	0.00143451
MiR194a-3p	9.53106	10.5436	23.1034	8.16915	0.78027	8.17216	-1.26473	4.20519	0.266705	0.359891
MiR194a-5p	864.37	740.292	1099.04	290.297	382.586	278.142	-1.51203	10.1603	1.25737e-05	6.70595e-05
MiR199a-3p	3483.4	3847.98	3648.26	1068.16	1510.28	1492.91	-1.43175	12.1998	1.08558e-05	5.93097e-05
MiR199a-5p	3345.54	3618.57	2976.94	1594.56	1631.25	2015.43	-0.923051	12.1253	0.00427277	0.0102914
MiR19a-3p	36.1852	26.8842	67.3672	33.7408	47.8734	37.8385	-0.147769	6.36485	0.805585	0.876032
MiR19c-3p	182.161	234.908	194.686	118.567	115.039	102.262	-0.863251	8.24522	0.0347317	0.066495
MiR200a-3p	97.7157	89.3053	39.834	376.146	249.236	400.828	2.17902	8.20653	1.95624e-06	1.72146e-05
MiR200b-3p	132.338	115.592	82.8795	311.755	228.671	366.058	1.4556	8.1057	0.000589844	0.00197202
MiR200b-5p	9.22621	0.400757	0.0893743	24.5395	28.2001	30.6724	2.92059	4.56651	0.000972374	0.00306777
MiR203a-3p	24.3249	19.8484	10.6419	2.06633	13.4959	8.1787	-1.25533	5.28253	0.106141	0.155737
MiR203b-3p	5.79484	3.92499	0.0824686	0	0	0	-4.51243	3.22506	0.0199995	0.0404494
MiR204-5p	113.447	278.287	245.872	862.604	94.7652	199.426	0.857746	8.87367	0.320869	0.408378
MiR205b-5p	13.8889	8.21988	4.79672	11.2355	5.98253	9.20397	-0.0199665	3.9881	1	1
MiR20a-2-3p	14.5432	10.4206	13.9784	20.4365	17.9575	14.3262	0.409417	4.84546	0.481726	0.573971
MiR20a-5p	112.042	123.552	116.574	121.637	107.957	133.948	0.0495016	7.71328	0.923995	0.980924
MiR20b-5p	17.0394	4.99986	16.252	40.8871	31.6039	48.0502	1.61154	5.55029	0.00732684	0.0160903
MiR210-3p	2483.74	1249.12	1892.9	461.004	542.371	755.642	-1.67721	10.9592	2.48557e-06	1.79602e-05
MiR210-5p	652.435	415.464	573.453	155.359	120.734	129.868	-2.01262	9.25321	2.59591e-07	3.06927e-06
MiR212a-5p	0	0	0	31.6727	41.0654	3.10128	7.40354	3.58223	1.40762e-05	7.3327e-05
MiR214-3p	620.061	862.255	402.298	1452.46	770.991	1299.65	0.904945	10.1503	0.0271153	0.0528158
MiR214-5p	100.694	164.47	94.5192	197.278	109.301	296.507	0.756843	7.88799	0.1095	0.159273
MiR216a-5p	0	0	0	0	0	0	0	4.73222	1	1
MiR216b-5p	0	0	0	0	0	0	0	2.41948	1	1
MiR218-5p	1.59831	3.41726	0.0471107	13.2781	1.05351	14.3012	2.50073	3.4042	0.0356626	0.0671296
MiR2188-3p	95.2351	72.1342	73.4838	44.9491	39.8926	8.21408	-1.38495	6.70491	0.0126471	0.0267259
MiR2188-5p	1488.45	1939.57	1578.23	748.21	1180.34	205.571	-1.23039	10.9286	0.0451502	0.0810161
MiR21a-3p	23.2094	43.3915	40.7462	706.25	249.623	235.211	3.47371	9.23487	6.60889e-08	1.05742e-06
MiR21a-5p	3238.49	1956.58	2152.89	4411.58	3780.91	3812.05	0.70786	12.9084	0.0757873	0.119552
MiR21b-3p	39.7675	27.8217	9.54389	143.107	227.89	90.0098	2.56173	6.81145	5.06983e-06	3.34013e-05
MiR21b-5p	11497	12646.2	7433.02	27351.6	31930.8	24975.6	1.41599	15.1672	2.98991e-05	0.00013894
MiR221-3p	1.60357	0.191633	2.29569	144.075	47.7425	55.2386	5.64756	5.42819	2.29195e-11	8.5566e-10
MiR221-5p	1094.15	1407.19	1093.36	1133.57	1894.75	978.593	0.155863	10.8442	0.715708	0.797605
MiR222a-3p	1460.16	2316.19	1874.26	8062.68	4926.76	5821.35	1.73601	12.2676	1.4456e-07	1.90479e-06
MiR222a-5p	135.302	224.822	206.275	553.987	404.306	342.567	1.2033	8.81217	0.00349937	0.00870955
MiR222b-3p	1460.16	2316.19	1874.26	8058.59	4926.76	5821.35	1.7357	12.267	1.3275e-07	1.8585e-06
MiR222b-5p	19.3393	10.8691	26.6707	50.0889	46.5372	58.2792	1.41656	6.22842	0.00307819	0.00783539
MiR22a-3p	26588.6	25110.3	29382.9	5171.05	7495.54	3863.19	-2.29488	14.7083	5.49118e-13	2.46005e-11
MiR22a-5p	333.76	406.523	367.172	73.5895	76.1761	49.0989	-2.47929	8.51269	2.30735e-06	1.79602e-05
MiR22b-3p	169.253	220.96	186.52	54.1773	49.1618	63.3911	-1.77737	7.71106	8.63856e-06	5.01966e-05
MiR22b-5p	7.30886	4.39456	5.84678	5.09505	0.433626	2.05257	-1.02845	3.55356	0.307162	0.397713
MiR23a-3p	190.285	232.689	145.815	389.427	256.675	334.372	0.790177	8.7572	0.058315	0.0979052
MiR23b-3p	49.9598	61.3998	44.3666	167.643	186.968	238.241	1.93636	7.34414	7.74673e-07	7.88758e-06
MiR24a-3-5p=MiR24b-5p	4.21967	0.222846	0.0524617	15.3416	20.2318	19.4268	3.31863	3.85047	0.000721541	0.00237684
MiR24a-3p	11.5378	4.4535	2.46889	40.8957	34.3852	66.4424	2.86679	5.52792	4.55939e-06	3.19157e-05
MiR24a-4-5p	0	3.57692	3.42612	9.18339	7.38597	2.06463	1.42371	3.4829	0.336153	0.423024
MiR24b-3p	0	0	0	4.06772	0.273418	0.00725023	3.49643	2.79708	0.345821	0.432759
MiR25-3-5p	7.22813	4.58628	10.3977	60.2818	36.4135	28.6504	2.45151	5.17295	2.75602e-05	0.000131351
MiR25-3p	1897.36	1882.11	1635.36	980.246	1180.55	1025.62	-0.765722	11.3351	0.0165722	0.034372
MiR26a-3p	12.0548	13.895	12.836	13.2724	6.03667	8.18732	-0.447213	4.30072	0.472804	0.569399
MiR26a-5p	19856.4	17992.6	24560.9	12644	10588	10933	-0.869222	14.8804	0.00409514	0.00997079
MiR26b-3p	14.6479	8.40258	8.23812	8.18259	5.98257	12.2574	-0.229927	4.11734	0.769025	0.84442
MiR26b-5p	4041.44	3483.59	4214.69	1959.46	1868.85	2011.34	-1.00738	12.3911	0.000469461	0.00164311
MiR26d-5p	3.9406	5.97345	6.94704	5.09505	0.433626	2.05257	-0.949873	3.07065	0.319651	0.408378
MiR27a-2-5p	0	0	0	2.04305	0.273427	2.04382	3.55597	3.01113	0.286836	0.377948
MiR27a-3p	34.686	32.0399	31.5002	65.4181	59.2326	67.4866	0.966128	6.44812	0.0408573	0.0750166
MiR27a-5p	1.54362	3.67641	2.34771	7.1389	0.607439	4.09423	0.749907	3.44122	0.725564	0.804585
MiR27b-3p	508.847	405.187	477.885	1104.96	1344.97	1882.48	1.63683	10.4056	2.43907e-06	1.79602e-05
MiR27b-5p	3.1236	7.41473	4.68432	12.2752	11.0612	20.4337	1.57675	4.14458	0.0388117	0.0718498
MiR27c-3p	54.8199	69.136	39.7553	56.2224	39.685	78.7159	0.109708	6.45289	0.858788	0.920424
MiR27d-3p	1371.03	694.716	848.612	2348.89	1907.75	2608.5	1.23495	11.2436	0.000803455	0.00257106
MiR27d-5p	3.24273	5.27036	0.0720647	26.5688	16.3593	24.5388	2.93274	4.6285	0.0029252	0.00755279
MiR29a-3p	78.4339	23.2787	61.7352	13.2881	19.1041	7.1775	-2.07427	5.59911	0.00164003	0.00483376
MiR29a-5p	8.8257	8.28297	11.606	11.2399	14.2897	5.13214	0.0606344	3.78773	0.929171	0.981766
MiR29b-2-5p	47.5211	48.0952	58.2322	34.7467	33.0382	23.5323	-0.760921	6.41907	0.0772246	0.120967
MiR29b-3p	264.493	192.146	301.802	134.92	157.414	81.8256	-1.02757	8.2802	0.0200441	0.0404494
MiR29c-3p	7.1362	20.1702	4.81483	3.05064	0.212533	0.00577032	-2.9926	3.95422	0.00513465	0.0118573
MiR29c-5p	3.2898	0.264586	2.33894	0	0	0	-3.91103	3.21907	0.105586	0.155737
MiR301a-3p	101.024	50.6319	58.367	21.4879	65.7877	24.5603	-0.932569	6.41882	0.128877	0.183876
MiR301a-5p	0	0	0	5.11837	9.32139	5.12048	5.43742	2.93037	0.00196749	0.0055787
MiR301c-3p	3.22513	0.335449	4.58751	6.15705	13.1545	23.4878	2.2213	3.97328	0.00629003	0.0143772
MiR301d-3p	61.9956	52.6225	103.548	23.5334	61.96	39.883	-0.824903	6.68056	0.118303	0.169871
MiR30a-3p	201.766	171.173	80.6348	817.722	380.614	1342.56	2.48607	8.96234	5.61839e-06	3.49588e-05
MiR30a-4-3p	45.9147	72.5354	29.3119	140.012	82.7197	83.8616	1.06636	6.38173	0.0354825	0.0671296
MiR30a-5p	5252.48	5598.95	7544.66	2763.88	2696.54	2113.61	-1.28049	12.9227	3.25584e-05	0.000140252
MiR30b-3p	71.0211	69.5425	45.583	45.9925	45.7658	33.7565	-0.573251	6.36003	0.200037	0.278313
MiR30b-5p	51306.6	48282	39100.4	28315.5	21009.6	23020.5	-0.938827	15.4737	0.00260167	0.00693778
MiR30c-3p=MiR30d-3p	1549.76	1802.22	1610.85	1133.55	818.869	1022.54	-0.73636	11.2704	0.0163689	0.0342676
MiR30c-5p	10336.6	10041.2	12679.1	6942.42	6589.56	5026.84	-0.832966	13.9304	0.00479455	0.011305
MiR30d-5p	7388.6	6480.25	7702.09	10788.8	8673.87	11885	0.539337	13.8977	0.0663259	0.106122
MiR30e-3p	0	3.70044	4.55054	2.0515	7.84808	0.0107636	0.312086	3.28303	1	1
MiR30e-5p	840.951	903.387	1069.94	346.506	312.197	325.171	-1.51506	10.1489	3.12231e-05	0.000139733
MiR338a-3p	227.305	279.01	275.062	310.72	190.365	263.816	-0.0256021	8.85837	0.947185	0.991446
MiR338a-5p	12.0896	10.2795	12.8071	14.3119	13.1544	15.3367	0.277944	4.53422	0.700695	0.784778
MiR33a-3p	12.1404	8.38632	10.5029	6.11527	4.74738	0.0123065	-1.53931	4.3386	0.0783944	0.121947
MiR33a-5p=MiR33b-5p	8.85943	0.682856	14.9447	2.04305	0.273427	2.04382	-2.28593	3.79652	0.0490078	0.086439
MiR365-3p	41.8871	55.2618	36.2221	158.402	55.6043	101.236	1.2616	6.56828	0.00725053	0.0160804
MiR365-5p	0	0	0	63.2856	7.10834	4.12419	7.35626	3.73817	8.38896e-05	0.000329671
MiR375-3p	22.2283	514.854	41.0892	95.0371	15.2522	92.0089	-1.52216	7.87156	0.102966	0.153763
MiR429-3p	15.3373	0.863589	24.2295	108.354	80.6284	161.538	3.04042	6.64223	5.70993e-07	6.09059e-06
MiR454-3p	25.6957	28.267	41.8414	62.3684	82.089	111.439	1.41465	6.93267	0.00126456	0.00382785
MiR455-3p	83.034	103.111	65.3816	81.7703	62.2698	87.9322	-0.104536	6.74117	0.805637	0.876032
MiR455-5p	428.167	509.86	322.985	515.159	323.57	593.061	0.186907	9.45659	0.656217	0.749963
MiR456-3p	200.869	153.872	155.076	393.52	385.65	273.035	1.04236	8.66897	0.0234312	0.0464476
MiR458-3p	80.7571	46.6306	65.2808	80.7488	57.3861	93.0405	0.262229	7.16558	0.568147	0.656005
MiR462a-5p	20678.3	12719.1	13625.6	43627.3	35911.8	39745.3	1.3429	15.2439	0.000115882	0.00043996
MiR489-3p	1.68388	0.101321	0.0247827	7.15668	0.839159	11.2275	2.99976	2.92374	0.0184386	0.0378921
MiR551-3p	122.596	111.771	104.949	193.185	201.654	159.527	0.704771	7.74843	0.0966021	0.146209
MiR7132a-5p	1.59831	3.41726	0.0471107	23.4783	8.79023	9.21977	3.00029	4.23912	0.00293345	0.00755279
MiR7132b-3p	2.41443	0.268226	3.4403	85.8273	39.5528	39.897	4.54251	6.17224	2.44981e-08	4.98871e-07
MiR7132b-5p	2.34114	0.372142	6.81811	91.9736	37.574	74.6422	4.27067	5.85741	1.20408e-08	2.69715e-07
MiR722-3p	1179.59	1168.9	1808.83	303.59	522.027	263.835	-1.93846	10.8291	2.6034e-07	3.06927e-06
MiR722-5p	40.2973	28.6821	52.337	9.2052	20.2881	3.09261	-1.9699	5.91663	0.00280062	0.00738047
MiR725-3p	0	0	0	3.07549	5.00616	5.10941	4.8854	2.83658	0.00964665	0.0209791
MiR731-3p	3.28142	3.65302	0.0632984	9.20078	14.0531	5.13021	1.96063	3.1853	0.0603912	0.100205
MiR731-5p	396.904	297.173	200.639	1610.9	1492.8	1265.92	2.28671	10.1619	1.70195e-06	1.58848e-05
MiR734-3p	8.85621	8.17603	9.3217	103.235	94.8226	94.0781	3.44641	5.95727	2.2083e-09	5.49622e-08
MiR737-5p	27.1996	46.0421	70.8915	18.4015	13.723	23.5072	-1.33955	6.29127	0.0101262	0.0216026
MiR7552a-5p	5.79484	3.92499	0.0824686	0	0	0	-4.49463	3.42508	0.0368031	0.068699
MiR7a-5p	1.56581	5.00461	0.0573171	5.11935	7.49539	7.15611	1.54411	3.17521	0.27072	0.360959
MiR8159-5p	0	3.11006	0.0267902	0.0212948	1.07339	28.5516	3.20526	6.98644	0.0415722	0.0757087
MiR8160-5p=MiR8161-5p	28.1032	0.758912	0.152727	28.6274	55.8702	13.3227	1.77578	4.0539	0.156985	0.222561
MiR8163-3p	314.984	108.69	85.3091	7.17475	35.2584	0.0230719	-3.53667	7.40354	0.000124763	0.000465781
MiR92a-3p	55638.4	51717.2	32308.7	61506.7	53419	70421.6	0.408277	16.0324	0.310011	0.399094
MiR92a-5p	15.3667	19.1523	5.9984	50.0717	36.2532	32.7332	1.55486	4.98227	0.0220009	0.0440018
MiR92b-3p	59677.4	55746.8	40090	2051.48	7088.78	2016.49	-3.80159	15.3209	3.00965e-13	1.68541e-11
MiR93a-5p	216.109	233.004	173.76	151.289	206.445	175.88	-0.22464	8.36764	0.64447	0.740314
MiR99-5p	275.719	423.439	187.833	411.919	226.647	458.084	0.312047	8.98202	0.485356	0.5747
MiR9a-1-3p	2.53251	0.145217	0.0350277	3.06693	0.433638	4.08273	1.27877	3.09459	0.3975	0.486557
MiR9b-3p	2.53251	0.145217	0.0350277	3.06693	0.433638	4.08273	1.27851	3.09459	0.396072	0.486557

## Sheet: 28d_Selection_deSeq
	s8.Control_28	s9.Control_28	s10.Control_28	s11.MC.LR_28	s12.MC.LR_28	s13.MC.LR_28	foldChange	log2FoldChange	pval	padj
MiR15b-3p	0	0	0	5.47572	0	1.87245			0.0138877	0.0375985
MiR148a-5p	564.69	491.931	674.709	122.291	428.286	70.2168	0.358565	-1.47969	0.000331875	0.00179698
MiR27d-3p	1304.31	629.382	842.518	2097.2	1948.18	2388.31	2.31743	1.21253	0.017118	0.0436805
MiR21b-5p	10939.3	11471.8	7380.13	24420.8	32622.9	22867.3	2.68236	1.42351	0.000151911	0.00105129
MiR125b-1-3p	3.06897	0	2.31461	44.7184	5.223	15.9158	12.233	3.6127	0.00523894	0.0181726
MiR22b-3p	161.121	200.751	185.169	48.3688	49.6185	58.0459	0.285231	-1.8098	0.00296488	0.0117536
MiR101a-5p	44.5	16.2771	55.5506	11.8641	5.223	8.42601	0.219321	-2.18889	0.00679739	0.0215574
MiR92b-3p	56782.8	50567.6	39805.5	1831.63	7246.92	1846.23	0.0742395	-3.75167	2.25221e-18	4.99992e-16
MiR181b-5p	23.7845	21.7028	55.5506	149.67	73.122	132.008	3.51154	1.81211	0.00093698	0.00442573
MiR148a-3p	866.984	882.582	845.99	55.6698	263.762	64.5994	0.147957	-2.75675	5.17969e-09	1.43736e-07
MiR210-5p	620.699	376.182	569.394	138.718	122.741	118.9	0.242843	-2.0419	0.000194705	0.00123499
MiR200a-3p	92.8363	81.3856	39.3484	335.844	253.316	367	4.47702	2.16254	0.000148773	0.00105129
MiR21b-3p	37.5949	25.32	9.25844	127.767	235.035	82.3877	6.16834	2.62488	0.00662078	0.0215574
MiR100a-5p	76297.6	95651.6	69300.6	23223.4	27068.2	19000.7	0.287222	-1.79976	4.19125e-10	1.86091e-08
MiR101a-3p	1271.32	1121.31	1740.59	307.553	462.236	339.849	0.268468	-1.89718	4.82178e-05	0.000465407
MiR192a-2-3p=MiR192b-5p	195.647	159.154	179.382	54.7572	80.9565	56.1734	0.359216	-1.47708	0.00623419	0.0209696
MiR210-3p	2363.11	1132.16	1879.46	411.592	553.638	691.869	0.308313	-1.69753	0.000187378	0.00122347
MiR200b-5p	8.43966	0	0	21.9029	28.7265	28.0867	9.32692	3.2214	0.010421	0.0312552
MiR725-3p	0	0	0	2.73786	5.223	4.68112			0.0157694	0.0411859
MiR25-3-5p	6.90518	3.61714	10.4157	53.8446	36.561	26.2143	5.56975	2.47761	0.00610571	0.0208533
MiR101b-5p	860.078	1063.44	916.585	157.883	349.941	51.4923	0.196935	-2.34421	3.01216e-05	0.00033435
MiR146a-3p	22.25	18.0857	2.31461	105.864	258.539	68.3443	10.1464	3.34289	0.00361423	0.0133727
MiR148b-3p	309.966	247.774	159.708	11.8641	88.791	26.2143	0.176834	-2.49953	8.70104e-06	0.000148587
MiR429-3p	14.5776	0	24.3034	96.7377	80.9565	147.923	8.37472	3.06604	1.57415e-05	0.000225083
MiRlet7c-3p=MiRlet7d-3p	0	0	0	7.30096	0	2.80867			0.0156377	0.0411859
MiR221-3p	1.53448	0	2.31461	128.679	47.007	50.5561	58.7781	5.87721	0.000569906	0.00287543
MiR200b-3p	125.828	104.897	82.1686	278.349	232.424	335.168	2.70361	1.43489	0.0100845	0.0310939
MiRlet7e-5p	5647.67	6494.57	6493.64	2409.32	2974.5	3010.9	0.45046	-1.15053	0.0033384	0.0125614
MiR101b-3p	809.44	680.022	791.597	60.2329	308.157	26.2143	0.172992	-2.53123	1.29006e-08	3.18215e-07
MiR199a-3p	3314.49	3490.54	3622.36	953.688	1543.4	1366.89	0.37056	-1.43222	0.000517317	0.0026708
MiR125a-2-3p	21.4828	23.5114	12.7304	134.155	60.0645	161.03	6.15423	2.62158	3.95024e-05	0.000398615
MiR152-3p	988.208	969.393	1124.9	72.097	190.64	90.8137	0.114696	-3.12411	7.48959e-10	2.77115e-08
MiR146b-3p	0	0	0	10.9514	10.446	15.9158			0.000141955	0.00105129
MiR731-5p	377.483	269.477	199.056	1438.29	1525.12	1159.04	4.87278	2.28474	0.000120317	0.000987343
MiR8163-3p	299.224	97.6628	84.4833	6.38834	41.784	0	0.100073	-3.32087	0.000231912	0.00133707
MiR29a-3p	74.4225	19.8943	61.3372	11.8641	20.892	6.55357	0.252545	-1.98539	0.00276977	0.0111798
MiR142a-5p	149.612	121.174	214.101	619.669	475.293	516.795	3.32398	1.73291	0.00143373	0.0062039
MiR153b-3p	73.6552	61.4914	47.4495	0	7.8345	0	0.0429062	-4.54267	3.23307e-09	1.02534e-07
MiR30e-5p	800.234	819.282	1062.41	309.378	318.603	297.719	0.345163	-1.53465	0.00316557	0.0122187
MiR128-1-5p	58.3104	59.6828	19.6742	201.689	143.633	167.584	3.72569	1.89751	0.0019061	0.00798405
MiR122-5p	48172.8	45556.1	42784.4	6265.13	12436	7200.5	0.189737	-2.39793	3.25302e-17	3.61085e-15
MiR142a-3p	20.7155	21.7028	25.4607	128.679	104.46	113.283	5.10352	2.35149	0.000156273	0.00105129
MiR462a-5p	19675.2	11536.9	13528.9	38952.4	36689	36390.1	2.50401	1.32424	6.18885e-05	0.000572469
MiR181a-2-3p	42.1983	37.98	42.8203	208.99	146.244	176.946	4.32672	2.11327	0.000234891	0.00133707
MiR301a-5p	0	0	0	4.5631	10.446	4.68112			0.00670917	0.0215574
MiR122-2-3p	351.397	365.331	362.236	140.543	229.812	94.5586	0.430889	-1.21461	0.012087	0.0339659
MiR194a-5p	822.484	670.979	1091.34	259.184	391.725	254.653	0.350341	-1.51317	0.00145317	0.0062039
MiR10d-5p	229.405	265.86	233.776	1286.79	1015.87	458.75	3.78774	1.92134	0.000242666	0.0013468
MiR125a-3p	26.0862	37.98	15.045	168.835	161.913	119.837	5.69559	2.50984	9.99465e-05	0.000887525
MiRlet7g-5p	6581.4	8673.9	6392.95	2162.91	3246.1	2393.92	0.360441	-1.47216	0.00012453	0.000987343
MiR146d-5p	24.5517	19.8943	23.1461	1333.34	864.407	656.293	42.2244	5.40001	2.75493e-16	2.03865e-14
MiR18a-3p	0	0	0	15.5145	7.8345	7.48979			0.000688353	0.00339587
MiR722-5p	38.3621	25.32	52.0787	8.21358	23.5035	2.80867	0.298251	-1.7454	0.0041057	0.014942
MiR125b-5p	9080.31	8426.13	6115.2	25444.8	12809.4	20588.5	2.49105	1.31675	0.00742516	0.0232167
MiR142b-3p	20.7155	21.7028	25.4607	128.679	104.46	113.283	5.10352	2.35149	0.000156273	0.00105129
MiR222a-3p	1389.48	2101.56	1860.95	7198.74	5032.36	5329.92	3.28122	1.71423	1.81655e-05	0.000225083
MiR26b-5p	3845.42	3159.57	4184.81	1749.49	1909.01	1841.55	0.491524	-1.02467	0.0108408	0.0312552
MiR146d-3p	0	0	0	13.6893	10.446	8.42601			0.000485082	0.00256401
MiR18b-5p	3.06897	3.61714	2.31461	19.165	23.5035	18.7245	6.8209	2.76996	0.0134764	0.0369354
MiR192a-5p	26558.9	22997.8	41025.3	7367.58	12553.5	7762.23	0.305616	-1.71021	3.87561e-07	8.60385e-06
MiR722-3p	1122.48	1059.82	1796.14	271.048	535.358	241.546	0.263408	-1.92463	1.75025e-05	0.000225083
MiR27b-3p	484.13	367.14	474.495	986.542	1373.65	1723.59	3.08032	1.62308	0.00195722	0.00804634
MiR24a-3-5p=MiR24b-5p	3.83621	0	0	13.6893	20.892	17.7883	13.6514	3.77097	0.0107981	0.0312552
MiR212a-5p	0	0	0	28.2912	44.3955	2.80867			0.0189459	0.0477952
MiR144-3p	51.4052	34.3628	71.7529	16.4272	23.5035	5.61734	0.289155	-1.79008	0.0167369	0.0432047
MiR7132a-5p	1.53448	3.61714	0	20.9903	7.8345	8.42601	7.23088	2.85417	0.0103222	0.0312552
MiR155-5p	0	0	4.62922	31.0291	15.669	40.2576	18.7841	4.23144	0.000116788	0.000987343
MiR24a-3p	10.7414	3.61714	2.31461	36.5048	33.9495	60.8545	7.87547	2.97737	0.000998209	0.00461671
MiRlet7h-5p	1427.84	1965.92	1505.65	512.892	746.889	667.528	0.393376	-1.34602	0.00494414	0.0174222
MiR2188-5p	1416.33	1759.74	1566.99	668.038	1209.12	188.181	0.435446	-1.19944	0.00319228	0.0122187
MiR30a-5p	4997.82	5078.46	7491.23	2467.72	2755.13	1935.17	0.407458	-1.29528	0.000842684	0.00406687
MiR22a-5p	317.638	368.948	364.551	65.7086	78.345	44.9387	0.179798	-2.47555	2.80221e-05	0.000327416
MiR222b-3p	1389.48	2101.56	1860.95	7195.09	5032.36	5329.92	3.28054	1.71393	1.825e-05	0.000225083
MiR103-3p	168.793	108.514	127.304	41.0679	88.791	34.6403	0.406561	-1.29845	0.00670244	0.0215574
MiRlet7b-3p	295.388	244.157	261.551	1274.02	631.983	1380.93	4.10304	2.03669	0.00021846	0.00133707
MiR2188-3p	90.5346	65.1085	72.9102	40.1553	41.784	7.48979	0.391283	-1.35371	0.0155312	0.0411859
MiR30a-3p	191.811	155.537	79.854	730.096	386.502	1229.26	5.49122	2.45713	0.0119118	0.0339027
MiR22a-3p	25299	22777.1	29174.5	4616.94	7659.53	3537.05	0.204704	-2.28839	3.65066e-13	2.02612e-11
MiR7132b-5p	2.30173	0	6.94383	82.1358	36.561	68.3443	20.2304	4.33845	1.67714e-06	3.10271e-05
MiR130b-3p	395.897	312.883	538.147	78.4853	224.589	55.2372	0.287356	-1.79909	0.000224899	0.00133707
MiR27d-5p	3.06897	5.42571	0	23.7281	15.669	22.4694	7.28297	2.86453	0.00487011	0.0174222
MiR734-3p	8.43966	7.23428	9.25844	92.1746	96.6255	86.1326	11.0271	3.46299	1.49657e-05	0.000225083
MiR23b-3p	47.569	56.0657	43.9776	149.67	190.64	218.14	3.78322	1.91961	0.00124272	0.00551769
MiR7132b-3p	2.30173	0	3.47191	76.6601	39.1725	36.5127	26.3863	4.72172	5.9058e-07	1.1919e-05

## Sheet: 28d_Full_table_deSeq
	s8.Control_28	s9.Control_28	s10.Control_28	s11.MC.LR_28	s12.MC.LR_28	s13.MC.LR_28	foldChange	log2FoldChange	pval	padj
MiR15b-3p	0	0	0	5.47572	0	1.87245			0.0138877	0.0375985
MiR16c-5p	11.5086	7.23428	32.4045	16.4272	18.2805	11.2347	0.898233	-0.154838	0.791137	0.856744
MiR148a-5p	564.69	491.931	674.709	122.291	428.286	70.2168	0.358565	-1.47969	0.000331875	0.00179698
MiR26d-5p	3.83621	5.42571	6.94383	4.5631	0	1.87245	0.397115	-1.33237	0.528471	0.627383
MiR181a-5-3p	168.793	211.603	165.495	425.281	347.33	361.382	2.07733	1.05473	0.0372641	0.0803168
MiR140-5p	26.8535	23.5114	40.5057	29.2038	5.223	30.8954	0.718849	-0.476239	0.796675	0.858553
MiR27d-3p	1304.31	629.382	842.518	2097.2	1948.18	2388.31	2.31743	1.21253	0.017118	0.0436805
MiR21b-5p	10939.3	11471.8	7380.13	24420.8	32622.9	22867.3	2.68236	1.42351	0.000151911	0.00105129
MiR27a-2-5p	0	0	0	1.82524	0	1.87245			0.180161	0.268428
MiR125b-1-3p	3.06897	0	2.31461	44.7184	5.223	15.9158	12.233	3.6127	0.00523894	0.0181726
MiR30b-3p	67.5173	63.2999	45.1349	41.0679	47.007	30.8954	0.676151	-0.564582	0.329252	0.437688
MiR1338-3p	63.6811	74.1513	63.6518	73.9222	96.6255	104.857	1.36688	0.450887	0.446084	0.556352
MiR22b-3p	161.121	200.751	185.169	48.3688	49.6185	58.0459	0.285231	-1.8098	0.00296488	0.0117536
MiR203b-3p	5.37069	3.61714	0	0	0	0	0		0.0400548	0.0843258
MiR101a-5p	44.5	16.2771	55.5506	11.8641	5.223	8.42601	0.219321	-2.18889	0.00679739	0.0215574
MiR20a-2-3p	13.8104	9.04285	13.8877	18.2524	18.2805	13.1071	1.35109	0.434119	0.747158	0.817089
MiR92b-3p	56782.8	50567.6	39805.5	1831.63	7246.92	1846.23	0.0742395	-3.75167	2.25221e-18	4.99992e-16
MiR182-5p	8.43966	30.7457	9.25844	34.6796	5.223	12.1709	1.07493	0.104237	0.728738	0.812964
MiR15c-5p	199.483	262.243	335.618	165.184	161.913	181.627	0.638024	-0.648317	0.300904	0.40982
MiR8160-5p=MiR8161-5p	26.0862	0	0	25.5534	60.0645	12.1709	3.74867	1.90638	0.631339	0.726203
MiR181b-5p	23.7845	21.7028	55.5506	149.67	73.122	132.008	3.51154	1.81211	0.00093698	0.00442573
MiR148a-3p	866.984	882.582	845.99	55.6698	263.762	64.5994	0.147957	-2.75675	5.17969e-09	1.43736e-07
MiR210-5p	620.699	376.182	569.394	138.718	122.741	118.9	0.242843	-2.0419	0.000194705	0.00123499
MiR10a-5p	35508	38345.3	39489.6	57752.4	47323	55581.7	1.41744	0.503292	0.0332787	0.0724386
MiR200a-3p	92.8363	81.3856	39.3484	335.844	253.316	367	4.47702	2.16254	0.000148773	0.00105129
MiR301d-3p	59.0776	47.0228	103	20.9903	65.2875	36.5127	0.587232	-0.767998	0.104345	0.182399
MiR140-3p	602.285	564.274	467.551	323.98	381.279	389.469	0.669923	-0.577932	0.253885	0.361298
MiR20b-5p	16.1121	3.61714	16.2023	36.5048	31.338	44.0025	3.11274	1.63818	0.0589926	0.11488
MiR126-5p	2417.58	2210.07	2492.83	3054.54	2483.54	3251.5	1.23441	0.303819	0.411396	0.530988
MiRlet7d-5p	146.543	160.963	180.54	432.582	274.208	360.446	2.18675	1.12879	0.0255296	0.0602932
MiR21b-3p	37.5949	25.32	9.25844	127.767	235.035	82.3877	6.16834	2.62488	0.00662078	0.0215574
MiR100a-5p	76297.6	95651.6	69300.6	23223.4	27068.2	19000.7	0.287222	-1.79976	4.19125e-10	1.86091e-08
MiR30c-5p	9835.28	9107.96	12589.2	6198.51	6732.45	4602.48	0.556045	-0.846726	0.0107615	0.0312552
MiR130a-2-3p	78.2587	47.0228	59.0225	139.631	193.251	143.242	2.58336	1.36925	0.0402305	0.0843258
MiR101a-3p	1271.32	1121.31	1740.59	307.553	462.236	339.849	0.268468	-1.89718	4.82178e-05	0.000465407
MiR146a-5p	920.691	410.545	373.809	2786.23	3421.07	2483.8	5.09728	2.34973	0.0457652	0.0932098
MiR7552a-5p	5.37069	3.61714	0	0	0	0	0		0.054494	0.108988
MiR192a-2-3p=MiR192b-5p	195.647	159.154	179.382	54.7572	80.9565	56.1734	0.359216	-1.47708	0.00623419	0.0209696
MiR210-3p	2363.11	1132.16	1879.46	411.592	553.638	691.869	0.308313	-1.69753	0.000187378	0.00122347
MiR221-5p	1041.15	1276.85	1085.55	1012.1	1937.73	895.966	1.12994	0.176242	0.99368	0.998176
MiR200b-5p	8.43966	0	0	21.9029	28.7265	28.0867	9.32692	3.2214	0.010421	0.0312552
MiR725-3p	0	0	0	2.73786	5.223	4.68112			0.0157694	0.0411859
MiR25-3p	1805.32	1707.29	1623.7	875.202	1206.51	939.032	0.588117	-0.765826	0.0621089	0.119897
MiR126-3p	2486.63	3058.29	2726.61	3593.9	2864.82	3093.28	1.1548	0.207648	0.479582	0.582647
MiR25-3-5p	6.90518	3.61714	10.4157	53.8446	36.561	26.2143	5.56975	2.47761	0.00610571	0.0208533
MiR101b-5p	860.078	1063.44	916.585	157.883	349.941	51.4923	0.196935	-2.34421	3.01216e-05	0.00033435
MiR146a-3p	22.25	18.0857	2.31461	105.864	258.539	68.3443	10.1464	3.34289	0.00361423	0.0133727
MiR199a-5p	3183.29	3282.55	2955.76	1423.69	1666.14	1845.3	0.523809	-0.932886	0.0298292	0.0682688
MiR183-5p	0	12.66	0	28.2912	0	6.55357	2.75236	1.46067	0.300106	0.40982
MiR15d-5p	112.785	133.834	165.495	105.864	75.7335	105.793	0.697358	-0.520028	0.482915	0.582647
MiR193-3p	6.13794	0	0	125.029	5.223	31.8316	26.4068	4.72284	0.188877	0.277687
MiR181c-5p	16701.3	15054.5	15820.4	13336.1	12718	13770.9	0.837079	-0.256565	0.434753	0.551515
MiR148b-3p	309.966	247.774	159.708	11.8641	88.791	26.2143	0.176834	-2.49953	8.70104e-06	0.000148587
MiR454-3p	24.5517	25.32	41.663	55.6698	83.568	102.048	2.63601	1.39835	0.0266046	0.0621708
MiR429-3p	14.5776	0	24.3034	96.7377	80.9565	147.923	8.37472	3.06604	1.57415e-05	0.000225083
MiR10b-5p	2033.19	1691.01	1579.72	5467.51	3956.42	1840.62	2.12381	1.08666	0.0250924	0.0602932
MiRlet7c-3p=MiRlet7d-3p	0	0	0	7.30096	0	2.80867			0.0156377	0.0411859
MiR130d-3p	1406.35	810.239	825.158	601.416	927.083	585.14	0.694875	-0.525174	0.118022	0.200007
MiR221-3p	1.53448	0	2.31461	128.679	47.007	50.5561	58.7781	5.87721	0.000569906	0.00287543
MiR200b-3p	125.828	104.897	82.1686	278.349	232.424	335.168	2.70361	1.43489	0.0100845	0.0310939
MiR99-5p	262.397	385.225	186.326	367.786	229.812	419.428	1.21953	0.286327	0.373022	0.492922
MiR152-5p	186.44	124.791	262.708	73.0096	174.971	57.1096	0.531572	-0.911664	0.0253027	0.0602932
MiR24a-4-5p	0	3.61714	3.47191	8.21358	7.8345	1.87245	2.52792	1.33795	0.266666	0.374683
MiRlet7e-5p	5647.67	6494.57	6493.64	2409.32	2974.5	3010.9	0.45046	-1.15053	0.0033384	0.0125614
MiR30d-5p	7030.24	5877.85	7647.47	9632.7	8860.82	10881.7	1.42907	0.515073	0.142226	0.22393
MiR101b-3p	809.44	680.022	791.597	60.2329	308.157	26.2143	0.172992	-2.53123	1.29006e-08	3.18215e-07
MiR199a-3p	3314.49	3490.54	3622.36	953.688	1543.4	1366.89	0.37056	-1.43222	0.000517317	0.0026708
MiR30c-3p=MiR30d-3p	1474.64	1634.95	1599.4	1012.1	835.68	936.224	0.591211	-0.758256	0.131919	0.213766
MiR455-5p	407.406	462.994	320.573	459.96	329.049	543.01	1.11843	0.161474	0.597968	0.696882
MiR29a-5p	8.43966	7.23428	11.573	10.0388	15.669	4.68112	1.11531	0.15745	0.980093	0.993519
MiR8159-5p	0	3.61714	0	0	0	26.2143	7.24724	2.85743	0.0790389	0.143825
MiR125a-2-3p	21.4828	23.5114	12.7304	134.155	60.0645	161.03	6.15423	2.62158	3.95024e-05	0.000398615
MiR135a-5p	7.67242	5.42571	0	10.0388	0	11.2347	1.62416	0.699697	0.443433	0.556171
MiR737-5p	26.0862	41.5971	70.5956	16.4272	13.0575	21.5331	0.368949	-1.43851	0.0741232	0.138737
MiR152-3p	988.208	969.393	1124.9	72.097	190.64	90.8137	0.114696	-3.12411	7.48959e-10	2.77115e-08
MiR218-5p	1.53448	3.61714	0	11.8641	0	13.1071	4.84725	2.27717	0.0332826	0.0724386
MiRlet7e-3p	9.20691	14.4686	10.4157	14.6019	7.8345	10.2985	0.960215	-0.0585709	0.916997	0.955743
MiR138-5p	26.8535	21.7028	35.8765	59.3203	33.9495	57.1096	1.78106	0.832733	0.187743	0.277687
MiR146b-3p	0	0	0	10.9514	10.446	15.9158			0.000141955	0.00105129
MiR181a-1-3p	591.544	707.151	732.574	365.961	376.056	278.058	0.502186	-0.993705	0.527328	0.627383
MiR29b-2-5p	45.2673	43.4057	57.8652	31.0291	33.9495	21.5331	0.59037	-0.760309	0.221892	0.32196
MiR365-5p	0	0	0	56.5824	5.223	3.74489			0.149966	0.234453
MiR731-5p	377.483	269.477	199.056	1438.29	1525.12	1159.04	4.87278	2.28474	0.000120317	0.000987343
MiR8163-3p	299.224	97.6628	84.4833	6.38834	41.784	0	0.100073	-3.32087	0.000231912	0.00133707
MiR455-3p	79.0259	94.0456	64.8091	73.0096	62.676	80.5152	0.908863	-0.137866	0.938978	0.961629
MiR375-3p	21.4828	472.037	40.5057	84.8736	13.0575	84.2601	0.341166	-1.55145	0.743217	0.817089
MiR29a-3p	74.4225	19.8943	61.3372	11.8641	20.892	6.55357	0.252545	-1.98539	0.00276977	0.0111798
MiR107-5p	2.30173	3.61714	2.31461	3.65048	0	0	0.44337	-1.17342	0.739443	0.817089
MiR142a-5p	149.612	121.174	214.101	619.669	475.293	516.795	3.32398	1.73291	0.00143373	0.0062039
MiR153b-3p	73.6552	61.4914	47.4495	0	7.8345	0	0.0429062	-4.54267	3.23307e-09	1.02534e-07
MiR30e-5p	800.234	819.282	1062.41	309.378	318.603	297.719	0.345163	-1.53465	0.00316557	0.0122187
MiR216a-5p	0	0	0	0	0	0	#N/A	#N/A	#N/A	#N/A
MiR27a-5p	1.53448	3.61714	2.31461	6.38834	0	3.74489	1.35721	0.440642	0.614823	0.710889
MiR128-1-5p	58.3104	59.6828	19.6742	201.689	143.633	167.584	3.72569	1.89751	0.0019061	0.00798405
MiR365-3p	39.8966	50.6399	35.8765	141.456	54.8415	92.6861	2.28603	1.19284	0.0302023	0.0684174
MiR731-3p	3.06897	3.61714	0	8.21358	15.669	4.68112	4.2721	2.09494	0.165017	0.250246
MiR122-5p	48172.8	45556.1	42784.4	6265.13	12436	7200.5	0.189737	-2.39793	3.25302e-17	3.61085e-15
MiR107-3p	537.069	508.208	458.293	250.97	475.293	195.671	0.613163	-0.705656	0.0786654	0.143825
MiR125a-5p	13071.5	13786.7	8913.56	7927.93	6729.84	7524.43	0.620103	-0.68942	0.0717998	0.136235
MiR33a-5p=MiR33b-5p	8.43966	0	15.045	1.82524	0	1.87245	0.157451	-2.66702	0.158988	0.246821
MiR142a-3p	20.7155	21.7028	25.4607	128.679	104.46	113.283	5.10352	2.35149	0.000156273	0.00105129
MiR17-5p	181.069	186.283	184.011	164.272	169.748	145.115	0.868998	-0.202575	0.695636	0.788737
MiRlet7i-2-3p	31.4569	16.2771	31.2472	13.6893	13.0575	11.2347	0.480892	-1.05621	0.171847	0.25777
MiR135b-5p	20.7155	18.0857	23.1461	45.631	26.115	58.9821	2.11031	1.07746	0.103715	0.182399
MiR128-3p	906.113	752.365	1025.37	524.756	579.753	500.88	0.598167	-0.741381	0.110496	0.188693
MiR462a-5p	19675.2	11536.9	13528.9	38952.4	36689	36390.1	2.50401	1.32424	6.18885e-05	0.000572469
MiRlet7f-3p	0	0	2.31461	5.47572	0	3.74489	3.98366	1.99409	0.133204	0.214285
MiR139-5p	128.897	148.303	130.775	120.466	112.295	136.689	0.905568	-0.143105	0.891198	0.937659
MiR30e-3p	0	3.61714	4.62922	1.82524	10.446	0	1.48808	0.573452	1	1
MiR26a-5p	18893.3	16320.5	24386.7	11289.1	10816.8	10010.1	0.538854	-0.892032	0.0123492	0.034269
MiR181a-2-3p	42.1983	37.98	42.8203	208.99	146.244	176.946	4.32672	2.11327	0.000234891	0.00133707
MiR18a-5p	16.8793	12.66	25.4607	41.0679	49.6185	42.1301	2.41484	1.27193	0.130173	0.213766
MiR301a-5p	0	0	0	4.5631	10.446	4.68112			0.00670917	0.0215574
MiR27a-3p	32.9914	28.9371	31.2472	58.4077	60.0645	61.7908	1.93466	0.952076	0.165703	0.250246
MiR19a-3p	34.5259	23.5114	67.1237	30.1165	49.6185	34.6403	0.913825	-0.13001	0.682781	0.781326
MiR122-2-3p	351.397	365.331	362.236	140.543	229.812	94.5586	0.430889	-1.21461	0.012087	0.0339659
MiR456-3p	191.043	139.26	153.922	351.359	394.337	249.972	2.05621	1.03999	0.104069	0.182399
MiR194a-5p	822.484	670.979	1091.34	259.184	391.725	254.653	0.350341	-1.51317	0.00145317	0.0062039
MiR29b-3p	251.655	173.623	299.742	120.466	161.913	74.8979	0.492782	-1.02098	0.0308149	0.0689612
MiR10d-5p	229.405	265.86	233.776	1286.79	1015.87	458.75	3.78774	1.92134	0.000242666	0.0013468
MiR133a-3p	19.9483	32.5543	11.573	24.6407	15.669	46.8112	1.35966	0.443244	0.390545	0.510005
MiR125a-3p	26.0862	37.98	15.045	168.835	161.913	119.837	5.69559	2.50984	9.99465e-05	0.000887525
MiR142b-5p	10.7414	3.61714	8.10113	30.1165	26.115	37.4489	4.17105	2.06041	0.0241334	0.0595292
MiR143-3p	12850.5	9930.86	15288	20012.8	17878.3	21890.8	1.57034	0.651079	0.0430702	0.0891263
MiR222a-5p	128.897	204.368	204.843	494.64	412.617	313.635	2.26886	1.18197	0.0223672	0.0557923
MiRlet7g-5p	6581.4	8673.9	6392.95	2162.91	3246.1	2393.92	0.360441	-1.47216	0.00012453	0.000987343
MiR146d-5p	24.5517	19.8943	23.1461	1333.34	864.407	656.293	42.2244	5.40001	2.75493e-16	2.03865e-14
MiR26a-3p	11.5086	12.66	12.7304	11.8641	5.223	7.48979	0.666058	-0.586281	0.715883	0.802657
MiR18a-3p	0	0	0	15.5145	7.8345	7.48979			0.000688353	0.00339587
MiR216b-5p	0	0	0	0	0	0	#N/A	#N/A	#N/A	#N/A
MiR551-3p	116.621	101.28	104.157	172.485	206.309	146.051	1.62966	0.704569	0.28793	0.397021
MiR301a-3p	95.9053	45.2142	57.8652	19.165	70.5105	22.4694	0.563585	-0.827294	0.05716	0.112297
MiR722-5p	38.3621	25.32	52.0787	8.21358	23.5035	2.80867	0.298251	-1.7454	0.0041057	0.014942
MiR27b-5p	3.06897	7.23428	4.62922	10.9514	10.446	18.7245	2.68689	1.42594	0.130386	0.213766
MiR338a-5p	11.5086	9.04285	12.7304	12.7767	13.0575	14.0434	1.19818	0.260841	0.844494	0.901335
MiR29c-5p	3.06897	0	2.31461	0	0	0	0		0.131076	0.213766
MiR194a-3p	9.20691	9.04285	23.1461	7.30096	0	7.48979	0.3573	-1.48479	0.407924	0.529585
MiR125b-5p	9080.31	8426.13	6115.2	25444.8	12809.4	20588.5	2.49105	1.31675	0.00742516	0.0232167
MiR142b-3p	20.7155	21.7028	25.4607	128.679	104.46	113.283	5.10352	2.35149	0.000156273	0.00105129
MiR144-5p	114.319	66.9171	215.259	40.1553	39.1725	8.42601	0.221324	-2.17577	0.0310636	0.0689612
MiR222a-3p	1389.48	2101.56	1860.95	7198.74	5032.36	5329.92	3.28122	1.71423	1.81655e-05	0.000225083
MiR16a-5p	597.682	553.422	872.608	533.883	543.192	516.795	0.787597	-0.34447	0.480767	0.582647
MiRlet7g-3p	7.67242	10.8514	4.62922	6.38834	0	1.87245	0.35679	-1.48685	0.421455	0.540827
MiR33a-3p	11.5086	7.23428	10.4157	5.47572	5.223	0	0.366914	-1.44649	0.141132	0.22393
MiR26b-5p	3845.42	3159.57	4184.81	1749.49	1909.01	1841.55	0.491524	-1.02467	0.0108408	0.0312552
MiR130a-5p	74.4225	63.2999	94.899	119.553	99.237	107.666	1.40338	0.488904	0.513018	0.615621
MiR146d-3p	0	0	0	13.6893	10.446	8.42601			0.000485082	0.00256401
MiR18b-5p	3.06897	3.61714	2.31461	19.165	23.5035	18.7245	6.8209	2.76996	0.0134764	0.0369354
MiR192a-5p	26558.9	22997.8	41025.3	7367.58	12553.5	7762.23	0.305616	-1.71021	3.87561e-07	8.60385e-06
MiR722-3p	1122.48	1059.82	1796.14	271.048	535.358	241.546	0.263408	-1.92463	1.75025e-05	0.000225083
MiR27b-3p	484.13	367.14	474.495	986.542	1373.65	1723.59	3.08032	1.62308	0.00195722	0.00804634
MiR106a-5p	45.2673	59.6828	59.0225	31.0291	23.5035	28.0867	0.50386	-0.988904	0.210565	0.307536
MiR338a-3p	216.362	253.2	273.124	277.436	193.251	241.546	0.958996	-0.0604026	0.933751	0.961629
MiR129-3-3p	3.83621	3.61714	9.25844	0	0	1.87245	0.112044	-3.15787	0.160648	0.247665
MiR214-5p	95.9053	150.111	93.7417	176.136	109.683	271.505	1.64035	0.714007	0.0901671	0.162741
MiRlet7a-3p	1.53448	3.61714	0	4.5631	7.8345	2.80867	2.95174	1.56157	0.312248	0.421134
MiR29c-3p	6.90518	19.8943	4.62922	2.73786	0	0	0.0871135	-3.52096	0.0490421	0.0989759
MiR133b-3p	19.9483	32.5543	11.573	24.6407	15.669	46.8112	1.35966	0.443244	0.390545	0.510005
MiR24a-3-5p=MiR24b-5p	3.83621	0	0	13.6893	20.892	17.7883	13.6514	3.77097	0.0107981	0.0312552
MiR30a-4-3p	43.7328	66.9171	28.9326	125.029	83.568	76.7703	2.04443	1.0317	0.076574	0.141662
MiR212a-5p	0	0	0	28.2912	44.3955	2.80867			0.0189459	0.0477952
MiR144-3p	51.4052	34.3628	71.7529	16.4272	23.5035	5.61734	0.289155	-1.79008	0.0167369	0.0432047
MiR7132a-5p	1.53448	3.61714	0	20.9903	7.8345	8.42601	7.23088	2.85417	0.0103222	0.0312552
MiR15a-5p	0	0	2.31461	4.5631	10.446	1.87245	7.29348	2.86661	0.106728	0.185106
MiR155-5p	0	0	4.62922	31.0291	15.669	40.2576	18.7841	4.23144	0.000116788	0.000987343
MiR93a-5p	205.621	211.603	172.438	135.068	211.532	161.03	0.860883	-0.216111	0.569536	0.668979
MiR24a-3p	10.7414	3.61714	2.31461	36.5048	33.9495	60.8545	7.87547	2.97737	0.000998209	0.00461671
MiR222b-5p	18.4138	9.04285	26.618	44.7184	47.007	53.3648	2.68314	1.42392	0.055713	0.110431
MiRlet7h-5p	1427.84	1965.92	1505.65	512.892	746.889	667.528	0.393376	-1.34602	0.00494414	0.0174222
MiR7a-5p	1.53448	5.42571	0	4.5631	7.8345	6.55357	2.72279	1.44509	0.227814	0.326289
MiR26b-3p	13.8104	7.23428	8.10113	7.30096	5.223	11.2347	0.815166	-0.294834	0.818966	0.878311
MiR130a-3p	75.1897	72.3428	159.708	105.864	88.791	107.666	0.983987	-0.0232892	0.954303	0.971813
MiR9a-1-3p	2.30173	0	0	2.73786	0	3.74489	2.81647	1.49389	0.465506	0.570952
MiR128-3-5p	28.388	39.7885	16.2023	67.5339	57.453	55.2372	2.13589	1.09484	0.11031	0.188693
MiR192a-3p	29.9224	5.42571	35.8765	14.6019	18.2805	9.36224	0.593119	-0.753607	0.275407	0.382127
MiR106a-3p	1.53448	3.61714	2.31461	0	0	8.42601	1.12855	0.17447	0.696362	0.788737
MiR204-5p	108.181	253.2	244.191	770.251	94.014	182.564	1.72866	0.789655	0.314902	0.421134
MiR2188-5p	1416.33	1759.74	1566.99	668.038	1209.12	188.181	0.435446	-1.19944	0.00319228	0.0122187
MiRlet7b-5p	1901.23	1875.49	1745.22	1608.04	1613.91	2276.9	0.995819	-0.0060449	0.939971	0.961629
MiR214-3p	590.009	783.111	399.27	1296.83	786.062	1189.94	1.84657	0.884845	0.0402637	0.0843258
MiR30a-5p	4997.82	5078.46	7491.23	2467.72	2755.13	1935.17	0.407458	-1.29528	0.000842684	0.00406687
MiR22a-5p	317.638	368.948	364.551	65.7086	78.345	44.9387	0.179798	-2.47555	2.80221e-05	0.000327416
MiR92a-5p	14.5776	18.0857	5.78652	44.7184	36.561	29.9592	2.89308	1.53261	0.0743683	0.138737
MiR145-5p	559.32	902.476	525.416	1080.54	1104.66	946.522	1.57594	0.656213	0.141498	0.22393
MiR23a-3p	181.069	211.603	144.663	347.708	261.15	306.145	1.70286	0.767956	0.123107	0.205487
MiR489-3p	1.53448	0	0	6.38834	0	10.2985	10.8745	3.44288	0.028942	0.0669284
MiR205b-5p	13.0431	7.23428	4.62922	10.0388	5.223	8.42601	0.951066	-0.0723826	0.989497	0.998176
MiR16b-5p	102.81	121.174	151.607	109.514	138.41	116.092	0.96918	-0.045164	0.91299	0.955743
MiR222b-3p	1389.48	2101.56	1860.95	7195.09	5032.36	5329.92	3.28054	1.71393	1.825e-05	0.000225083
MiRlet7h-3p	669.035	493.739	502.27	501.028	577.142	417.556	0.89831	-0.154715	0.599569	0.696882
MiR190a-5p	24.5517	12.66	9.25844	14.6019	7.8345	18.7245	0.885749	-0.175031	0.877585	0.927732
MiR130b-5p	19.9483	16.2771	19.6742	19.165	26.115	11.2347	1.011	0.0157884	0.857609	0.910953
MiR103-3p	168.793	108.514	127.304	41.0679	88.791	34.6403	0.406561	-1.29845	0.00670244	0.0215574
MiR27c-3p	52.1725	63.2999	39.3484	50.1941	39.1725	72.0892	1.04286	0.0605406	0.770981	0.839008
MiR9b-3p	2.30173	0	0	2.73786	0	3.74489	2.81647	1.49389	0.465506	0.570952
MiR19c-3p	173.397	213.411	193.27	105.864	117.518	93.6224	0.546485	-0.871746	0.12135	0.204089
MiR458-3p	76.7242	41.5971	64.8091	72.097	57.453	85.1964	1.17264	0.229762	0.745374	0.817089
MiR21a-5p	3081.24	1774.21	2137.54	3938.87	3862.41	3490.24	1.61469	0.691258	0.560558	0.661936
MiRlet7b-3p	295.388	244.157	261.551	1274.02	631.983	1380.93	4.10304	2.03669	0.00021846	0.00133707
MiR2188-3p	90.5346	65.1085	72.9102	40.1553	41.784	7.48979	0.391283	-1.35371	0.0155312	0.0411859
MiR30a-3p	191.811	155.537	79.854	730.096	386.502	1229.26	5.49122	2.45713	0.0119118	0.0339027
MiR22a-3p	25299	22777.1	29174.5	4616.94	7659.53	3537.05	0.204704	-2.28839	3.65066e-13	2.02612e-11
MiR203a-3p	23.0173	18.0857	10.4157	1.82524	15.669	7.48979	0.484951	-1.04409	0.0943654	0.168945
MiR92a-3p	52939.7	46912.5	32079.3	54916	54575.1	64476.8	1.31862	0.399032	0.257305	0.363833
MiR145-3p	106.647	72.3428	108.787	152.408	120.129	211.587	1.68229	0.750427	0.164787	0.250246
MiR7132b-5p	2.30173	0	6.94383	82.1358	36.561	68.3443	20.2304	4.33845	1.67714e-06	3.10271e-05
MiR15b-5p	26.8535	41.5971	27.7753	33.7669	10.446	47.7474	0.955672	-0.0654132	0.710322	0.800465
MiR24b-3p	0	0	0	3.65048	0	0			0.314502	0.421134
MiRlet7i-5p	2586.37	2029.21	2553.01	1053.16	1363.2	1582.22	0.557791	-0.842202	0.0433587	0.0891263
MiR181a-5p	169020	160505	164828	93702.3	88104.2	86571.7	0.542887	-0.881275	3.23492e-05	0.000341978
MiR130b-3p	395.897	312.883	538.147	78.4853	224.589	55.2372	0.287356	-1.79909	0.000224899	0.00133707
MiRlet7a-4-3p=MiRlet7a-5-3p	74.4225	43.4057	67.1237	108.602	94.014	112.347	1.70294	0.768031	0.224793	0.324052
MiR27d-5p	3.06897	5.42571	0	23.7281	15.669	22.4694	7.28297	2.86453	0.00487011	0.0174222
MiR301c-3p	3.06897	0	4.62922	5.47572	13.0575	21.5331	5.20465	2.3798	0.063536	0.121595
MiR20a-5p	106.647	112.131	115.73	108.602	109.683	122.645	1.0192	0.0274333	0.932941	0.961629
MiR150-5p	624.535	636.616	515.001	984.717	574.53	857.581	1.36071	0.44436	0.27004	0.377037
MiR734-3p	8.43966	7.23428	9.25844	92.1746	96.6255	86.1326	11.0271	3.46299	1.49657e-05	0.000225083
MiR21a-3p	22.25	39.7885	40.5057	630.62	253.316	215.331	10.7199	3.42222	0.0246856	0.0602219
MiRlet7c-5p	108.948	186.283	93.7417	125.029	96.6255	223.757	1.1451	0.195471	0.440156	0.555197
MiR1338-5p	158.052	146.494	105.315	116.815	242.87	234.992	1.45092	0.536973	0.459242	0.569563
MiR30b-5p	48818.1	43796.3	38822.9	25281.4	21463.9	21077.2	0.516006	-0.954539	0.00124098	0.00551769
MiR22b-5p	6.90518	3.61714	5.78652	4.5631	0	1.87245	0.394605	-1.34152	0.434121	0.551515
MiR23b-3p	47.569	56.0657	43.9776	149.67	190.64	218.14	3.78322	1.91961	0.00124272	0.00551769
MiR7132b-3p	2.30173	0	3.47191	76.6601	39.1725	36.5127	26.3863	4.72172	5.9058e-07	1.1919e-05

[truncated: 2 more sheets: 28d_Selection_NOISeq, 28d_Full_table_NOISeq]
