# Supplementary material for: Illumina Sequencing Reveals Aberrant Expression of MicroRNAs and Their Variants in Whitefish (Coregonus lavaretus) Liver after Exposure to Microcystin-LR
Source: PLoS One. 2016 Jul 8;11(7):e0158899. doi: 10.1371/journal.pone.0158899 (PMC4938405; doi:10.1371/journal.pone.0158899)
Supplement: S5 Table — (XLSX) [file pone.0158899.s009.xlsx]

## Sheet: IsomiRs with reads >100
S5 Table. The number of distinct isomiRs per microRNA.
salmon miRNA	No. of distinct isomiRs
MiR122-5p	43	34	0.255639
MiR26a-5p	35
MiRlet7a-5p	31
MiR192a-5p	30
MiR10a-5p	29
MiR181a-5p	29
MiR92b-3p	29
MiR21b-5p	28
MiR26b-5p	27
MiR30c-5p	23
MiR30d-5p	23
MiR125a-5p	22
MiR22a-3p	21
MiR100a-5p	20
MiR21a-5p	20
MiR125b-5p	19
MiR199a-5p	19
MiR181c-5p	18
MiR30b-5p	18
MiR126-3p	17
MiR143-3p	16
MiR92a-3p	16
MiR199a-3p	15
MiR722-3p	14
MiR731-5p	14
MiRlet7e-5p	13
MiRlet7g-5p	13
MiRlet7i-5p	13
MiR101a-3p	13
MiR101b-3p	13
MiR10b-5p	11
MiR148a-3p	11
MiR30a-5p	11
MiR462a-5p	11
MiR152-3p	10	66	0.496241
MiR25-3p	10
MiR181a-1-3p	9
MiR194a-5p	8
MiR222b-3p	8
MiRlet7b-5p	7
MiRlet7h-5p	7
MiR10d-5p	7
MiR126-5p	7
MiR130d-3p	7
MiR146a-5p	7
MiR30d-3p	7
MiRlet7c-5p	6
MiR130b-3p	6
MiR150-5p	6
MiR16a-5p	6
MiR101b-5p	5
MiR107-3p	5
MiR128-3p	5
MiR148b-3p	5
MiR210-5p	5
MiR338a-3p	5
MiR122-2-3p	4
MiR142a-5p	4
MiR145-5p	4
MiR148a-5p	4
MiR15c-5p	4
MiR181a-2-3p	4
MiR214-3p	4
MiR222a-5p	4
MiR27b-3p	4
MiR455-5p	4
MiRlet7b-3p	3
MiRlet7h-3p	3
MiR100a-3p	3
MiR103-3p	3
MiR1338-5p	3
MiR152-5p	3
MiR17-5p	3
MiR200a-3p	3
MiR200b-3p	3
MiR29b-3p	3
MiR30e-5p	3
MiR8159-5p	3
MiR99-5p	3
MiRlet7d-5p	2
MiR130a-5p	2
MiR139-5p	2
MiR144-5p	2
MiR15d-5p	2
MiR16b-5p	2
MiR181a-5-3p	2
MiR19c-3p	2
MiR204-5p	2
MiR210-3p	2
MiR2188-3p	2
MiR2188-5p	2
MiR22a-5p	2
MiR22b-3p	2
MiR23a-3p	2
MiR27d-3p	2
MiR375-3p	2
MiR458-3p	2
MiR737-5p	2
MiR8163-3p	2
MiR93a-5p	2
MiRlet7a-4-3p	1	33	0.24812
MiRlet7f-5p	1
MiR101a-5p	1
MiR125a-2-3p	1
MiR125a-3p	1
MiR128-1-5p	1
MiR128-3-5p	1
MiR130a-3p	1
MiR1338-3p	1
MiR140-3p	1
MiR142a-3p	1
MiR145-3p	1
MiR146d-5p	1
MiR153b-3p	1
MiR192b-5p	1
MiR193-3p	1
MiR19a-3p	1
MiR20a-5p	1
MiR214-5p	1
MiR21a-3p	1
MiR23b-3p	1
MiR27c-3p	1
MiR301a-3p	1
MiR301d-3p	1
MiR30a-3p	1
MiR30a-4-3p	1
MiR30b-3p	1
MiR365-3p	1
MiR429-3p	1
MiR456-3p	1
MiR551-3p	1
MiR7132b-3p	1
MiR7132b-5p	1
		133	1

## Sheet: isomiRs before filtering
salmon miRNA	No. of distinct isomiRs
MiR122-5p	1257
MiR181a-5p	867
MiR10a-5p	740
MiR21b-5p	723
MiR181c-5p	651
MiR30b-5p	626
MiR192a-5p	622
MiR100a-5p	565
MiR26a-5p	556
MiR92b-3p	547
MiR30d-5p	524
MiR30c-5p	512
MiRMiRlet7a-5p	510
MiR125b-5p	509
MiR125a-5p	507
MiR22a-3p	425
MiR21a-5p	401
MiR26b-5p	391
MiR92a-3p	384
MiR199a-5p	375
MiR143-3p	355
MiR462a-5p	327
MiRMiRlet7b-5p	313
MiR30a-5p	299
MiR126-3p	297
MiR214-3p	292
MiRMiRlet7e-5p	280
MiR722-3p	277
MiR199a-3p	276
MiRMiRlet7i-5p	274
MiR10b-5p	249
MiR101a-3p	243
MiR222b-3p	241
MiR731-5p	222
MiR145-5p	218
MiRlet7g-5p	203
MiRlet7h-5p	187
MiR2188-5p	185
MiR122-2-3p	181
MiR126-5p	180
MiR181a-1-3p	178
MiR101b-5p	168
MiR146a-5p	163
MiR152-3p	156
MiR194a-5p	156
MiR150-5p	155
MiR30d-3p	155
MiRlet7c-5p	152
MiR25-3p	148
MiRlet7d-5p	142
MiR148a-3p	139
MiR10d-5p	132
MiR101b-3p	130
MiR17-5p	129
MiR16a-5p	122
MiR130d-3p	118
MiR455-5p	117
MiR99-5p	115
MiR192b-5p	113
MiR128-3p	111
MiR222a-5p	110
MiR142a-3p	105
MiR30e-5p	102
MiR148a-5p	101
MiR142a-5p	100
MiR20a-5p	100
MiR93a-5p	100
MiR15c-5p	93
MiR181a-2-3p	91
MiR140-3p	90
MiR145-3p	89
MiR210-3p	84
MiR27b-3p	83
MiR181a-5-3p	81
MiR29b-3p	81
MiR130b-3p	79
MiR107-3p	78
MiR214-5p	78
MiR148b-3p	76
MiR455-3p	76
MiR146d-5p	73
MiR152-5p	71
MiR15d-5p	71
MiR1338-5p	70
MiRlet7b-3p	68
MiR103-3p	67
MiR19a-3p	67
MiR454-3p	67
MiR106a-5p	64
MiR210-5p	64
MiR22a-5p	64
MiR458-3p	64
MiR27d-3p	62
MiR155-5p	61
MiRlet7h-3p	60
MiR139-5p	59
MiR200a-3p	59
MiR23a-3p	58
MiR338a-3p	58
MiR722-5p	57
MiR20b-5p	56
MiR8159-5p	56
MiR22b-3p	55
MiR19c-3p	53
MiR23b-3p	51
MiR7132b-5p	50
MiR128-1-5p	49
MiR200b-3p	48
MiR30a-3p	48
MiR130b-5p	47
MiR101a-5p	45
MiR16b-5p	45
MiR7132a-5p	45
MiR140-5p	44
MiR144-5p	44
MiR204-5p	44
MiR130a-5p	43
MiR182-5p	43
MiR142b-3p	41
MiR142b-5p	41
MiR25-3-5p	41
MiR27a-3p	41
MiR130a-3p	40
MiR18b-5p	38
MiR2188-3p	38
MiR456-3p	38
MiR153b-3p	37
MiR21b-3p	37
MiR21a-3p	36
MiR128-3-5p	35
MiR301a-3p	35
MiR1338-3p	34
MiR375-3p	33
MiR15b-5p	32
MiR222b-5p	32
MiR138-5p	31
MiR30b-3p	30
MiR125a-3p	29
MiR365-3p	29
MiR7132b-3p	29
MiR190a-5p	28
MiR20a-2-3p	28
MiR338a-5p	28
MiRlet7a-4-3p	26
MiRlet7a-5-3p	26
MiR100a-3p	26
MiR203a-3p	26
MiR301d-3p	26
MiR125a-2-3p	25
MiR183-5p	25
MiR27c-3p	25
MiR18a-5p	24
MiR727-5p	24
MiR29c-3p	23
MiR16b-3p	22
MiR192a-3p	22
MiR26d-5p	22
MiR734-3p	22
MiR16c-3p	21
MiR33a-3p	21
MiR135b-5p	20
MiR146b-3p	20
MiR144-3p	19
MiR194b-5p	19
MiR27a-2-5p	19
MiR737-5p	19
MiRlet7f-5p	18
MiR205b-5p	18
MiR218-5p	18
MiR30a-4-3p	18
MiR33b-5p	17
MiR551-3p	17
MiR8163-3p	17
MiR9a-1-3p	17
MiR9a-5p	17
MiR24a-3-5p	16
MiR24b-5p	16
MiR27d-5p	16
MiR338a-3-5p	16
MiR92a-5p	16
MiR146d-3p	15
MiR22b-5p	15
MiR24a-3p	15
MiR27b-5p	15
MiR489-3p	15
MiRlet7j-5p	14
MiR129-3-3p	14
MiR200b-5p	14
MiR216a-5p	14
MiR301c-3p	14
MiR7a-3-3p	14
MiR93a-2-3p	14
MiR9b-3p	14
MiRlet7i-2-3p	13
MiR200a-2-5p	13
MiR24a-4-5p	13
MiR25-5p	13
MiR29b-3-5p	13
MiR365-5p	13
MiRlet7a-3p	12
MiR125b-1-3p	12
MiR29c-5p	12
MiRlet7a-3-3p	11
MiR107-5p	11
MiR133b-3p	11
MiR135a-5p	11
MiR15b-3p	11
MiR29a-3p	11
MiR429-3p	11
MiR106a-3p	10
MiR143-5p	10
MiR19a-5p	10
MiR7a-5p	10
MiR8161-5p	10
MiR24b-3p	9
MiR26b-3p	9
MiR27a-5p	9
MiR8160-5p	9
MiR92b-5p	9
MiR129-3p	8
MiR212a-5p	8
MiR29a-5p	8
MiR301a-5p	8
MiR454-5p	8
MiR551-5p	8
MiR731-3p	8
MiRlet7d-3p	7
MiRlet7e-3p	7
MiR128-4-5p	7
MiR193-3p	7
MiR24a-5p	7
MiR26a-4-3p	7
MiR30e-3-3p	7
MiR338a-4-5p	7
MiR459-5p	7
MiR727-3p	7
MiR7552a-5p	7
MiR129-5p	6
MiR132-3p	6
MiR16c-5p	6
MiR190a-3p	6
MiR216b-5p	6
MiR30e-3p	6
MiR499b-3p	6
MiR15c-2-3p	5
MiR181c-3p	5
MiR18a-3p	5
MiR26a-3p	5
MiR499b-5p	5
MiR725-3p	5
MiR93a-3p	5
MiR10b-2-3p	4
MiR10b-3-3p	4
MiR19c-4-5p	4
MiR203a-2-5p	4
MiR23b-5p	4
MiR462b-5p	4
MiR135c-5p	3
MiR194b-3p	3
MiR212b-3p	3
MiR459-3p	3
MiR99-3p	3
MiR9a-3-3p	3
MiR132-5p	2
MiR135a-3p	2
MiR135b-3-3p	2
MiR139-2-3p	2
MiR193-5p	2
MiR430a-3p	2
MiR30a-5p	1
MiRlet7c-2-3p	1
MiR133a-5p	1
MiR138-3p	1
MiR146b-5p	1
MiR148b-5p	1
MiR182-3p	1
MiR183-3p	1
MiR20b-3p	1
MiR216a-3p	1
MiR216b-3p	1
MiR27c-2-5p	1
MiR27c-5p	1
MiR375-5p	1
MiR460-3p	1
MiR489-5p	1
MiR7132a-3p	1
MiR7a-2-3p	1
MiR7a-6-3p	1
