# Supplementary material for: Illumina Sequencing Reveals Aberrant Expression of MicroRNAs and Their Variants in Whitefish (Coregonus lavaretus) Liver after Exposure to Microcystin-LR
Source: PLoS One. 2016 Jul 8;11(7):e0158899. doi: 10.1371/journal.pone.0158899 (PMC4938405; doi:10.1371/journal.pone.0158899)
Supplement: S6 Table — Only isomiRs that had more than 100 reads in at least one sample were considered. (XLSX) [file pone.0158899.s010.xlsx]

## Sheet: 122-5p s_1-s_13
S6 Table. The set of filtered miRNA variants of liver specific MiR122. Only isomiRs that had more than 100 reads in at least one sample were considered.
read	isoClass	NucVar	Length 3p	Length 5p	Length	s1	s2	s3	s4	s5	s6	s7	s8	s9	s10	s11	s12	s13
UGGAGUGUGACAAUGGUGUUUG	exact	-	0	0	22	74255	41767	66109	6108	11562	494	490	31308	12035	17357	4825	3183	5647
UGGAGUGUGACAAUGGUGUUUGU	3p length variant #1	-	1	0	23	36308	16547	26736	2578	6014	155	166	11325	5547	8154	1280	733	1211
UGGAGUGUGACAAUGGUGUUU	3p length variant #-1	-	-1	0	21	33535	11973	21432	2107	5750	105	104	12700	4810	7244	391	528	473
UGGAGUGUGCCAAUGGUGUUUG	exact, nucleotide variant	9:A>C	0	0	22	11874	7188	11163	954	1971	84	74	5618	1970	2750	710	291	905
UGGAGUGUGACACUGGUGUUUG	exact, nucleotide variant	12:A>C	0	0	22	9002	5125	7278	640	1377	68	62	3758	1736	1989	614	424	672
UGGAGUGUGACAAUGAUGUUUG	exact, nucleotide variant	15:G>A	0	0	22	7742	6888	12508	4	938	22	27	1645	781	2602	1404	3	725
UGGAGUGUGCCAAUGGUGUUUGU	3p length variant #1	-	1	0	23	5861	2856	4570	438	979	23	22	1996	893	1335	210	92	182
UGGAGUGUGCCAAUGGUGUUU	3p length variant #-1	-	-1	0	21	5543	2072	3678	356	945	19	13	2334	787	1170	65	57	79
UGGAGUGUGACAAUGGUGUUUGA	non-templated A addition #1	-	1	0	23	5067	2559	3560	329	939	38	25	2046	906	1358	122	118	117
UGGAGUGUGACAAUGGUGUU	3p length variant #-2	-	-2	0	20	4453	1478	2959	297	664	20	20	1889	585	907	91	73	86
UGGAGUGUGACACUGGUGUUUGU	3p length variant #1	-	1	0	23	4397	2034	3086	305	764	7	21	1349	771	975	152	86	132
UGGAGUGUGACACUGGUGUUU	3p length variant #-1	-	-1	0	21	4278	1502	2488	196	682	14	12	1489	654	832	43	76	52
UGGAGUGUGACAAUGGUGU	3p length variant #-3	-	-3	0	19	2998	820	1447	174	383	4	8	1048	339	537	26	40	23
UGGAGUGUGACAAUGGUG	3p length variant #-4	-	-4	0	18	1459	583	941	89	195	2	4	663	189	358	13	20	12
UGGAGUGUGACAAUGGUGUUUGUU	non-templated U addition #1	-	2	0	24	1262	464	794	78	151	4	3	298	177	198	43	13	35
UGGAGUGUGACAAUGAUGUUU	3p length variant #-1	-	-1	0	21	1250	865	1629	1	132	2	2	232	123	357	24	0	20
UGGAGUGUGACAAUGGUGUUUU	non-templated U addition #1	-	0	0	22	1142	372	612	61	172	2	2	313	148	189	14	9	12
UGGAGUGUGCCAAUGGUGUUUGA	non-templated A addition #1	-	1	0	23	822	445	569	47	172	5	2	368	154	231	25	12	9
UGGAGUGUGCCAAUGGUGUU	3p length variant #-2	-	-2	0	20	739	267	487	37	115	1	3	299	86	163	9	5	16
UGGAGUGUGACAAUGGUGUUUA	non-templated A addition #1	-	0	0	22	647	271	389	28	130	1	3	285	126	144	4	4	6
UGGAGUGUGACACUGGUGUUUGA	non-templated A addition #1	-	1	0	23	622	289	415	47	113	3	2	268	125	158	28	13	9
UGGAGUGUGACAAUGAUGUUUGU	3p length variant #1	-	1	0	23	563	477	758	1	42	2	3	90	66	163	45	0	24
UGGAGUGUGACAAUGGUGUUA	non-templated A addition #1	-	-1	0	21	539	212	331	27	97	2	1	194	82	84	4	10	5
UGGAGUGUGACACUGGUGUU	3p length variant #-2	-	-2	0	20	519	167	301	29	79	5	3	206	72	110	10	8	10
UGGAGUGUGCCAAUGGUGU	3p length variant #-3	-	-3	0	19	512	115	277	25	62	1	2	210	53	80	2	1	1
UGGAGUGUGACAAUGGUGG	non-templated G addition #1	-	-3	0	19	322	34	97	5	32	0	0	80	16	59	2	3	2
UGGAGUGUGACACUGGUGU	3p length variant #-3	-	-3	0	19	315	109	163	19	42	0	0	126	39	56	2	4	1
UGGAGUGUGACAAUGAUGUUUGA	non-templated A addition #1	-	1	0	23	274	171	266	0	26	1	0	41	16	83	13	0	0
UGGAGUGUGACAAUGGUGA	non-templated A addition #1	-	-3	0	19	266	71	125	5	45	2	1	101	30	45	1	5	0
UGGAGUGUGCCAAUGGUG	3p length variant #-4	-	-4	0	18	231	85	165	15	29	0	0	111	30	43	1	2	1
UGGAGUGUGACAAUGGUGUUUGUUU	non-templated U addition #2	-	3	0	25	220	81	159	18	31	2	1	61	41	33	9	0	5
UGGAGUGUGCCAAUGGUGUUUGUU	non-templated U addition #1	-	2	0	24	214	97	123	12	29	0	1	54	29	44	5	0	5
UGGAGUGUGCCAAUGGUGUUUU	non-templated U addition #1	-	0	0	22	196	61	113	16	20	0	0	56	27	23	1	1	0
UGGAGUGUGACACUGGUGUUUGUU	non-templated U addition #1	-	2	0	24	160	63	88	6	21	0	0	37	21	26	4	1	3
UGGAGUGUGACAAUGAUGUU	3p length variant #-2	-	-2	0	20	150	121	204	0	24	2	0	30	10	57	9	0	5
GGAGUGUGACAAUGGUGUUUGU	multiple length variant	-	1	-1	22	143	62	82	8	21	1	2	64	12	28	4	4	5
UGGAGUGUGACACUGGUG	3p length variant #-4	-	-4	0	18	142	57	89	13	21	1	0	72	19	29	1	1	1
UGGAGUGUGACACUGGUGUUUU	non-templated U addition #1	-	0	0	22	135	48	86	5	22	0	0	33	25	20	2	0	1
UGGAGUGUGACAAUGGUGUUUGG	non-templated G addition #1	-	1	0	23	117	48	56	7	24	0	1	40	8	35	4	1	3
UGGAGUGUGACAAUGG	3p length variant #-6	-	-6	0	16	117	36	73	11	24	1	0	74	16	17	2	3	4
UGGAGUGUGCCAAUGGUGUUUA	non-templated A addition #1	-	0	0	22	109	42	67	4	22	1	0	51	18	27	0	0	0
UGGAGUGUGACAAUGGUGUUUAU	3p length variant #1	-	1	0	23	105	49	60	4	14	0	0	35	13	15	0	2	0
UGGAGUGUGACAAUGGUGUUUUU	non-templated U addition #2	-	1	0	23	105	25	31	4	13	0	0	17	11	24	1	0	1

## Sheet: MiR122-2-3p-s_1-s_13
read	name	isoClass	NucVar	Length 3p	Length 5p	Length	s1	s2	s3	s4	s5	s6	s7	s8	s9	s10	s11	s12	s13
AAACGCCATTATCACACTAAAT	MiR122-2-3p	multiple length variant	-	-1	1	22	333	186	466	20	62	6	6	112	58	87	20	14	23
AACGCCATTATCACACTAAAT	MiR122-2-3p	3p length variant #-1	-	-1	0	21	359	149	327	22	62	2	3	134	61	79	14	8	11
AAACGCCATTATCACACTAAA	MiR122-2-3p	multiple length variant	-	-2	1	21	82	62	114	10	14	4	2	22	14	13	9	7	5
AACGCCATTATCACACTAAATA	MiR122-2-3p	exact	-	0	0	22	189	124	302	17	42	16	18	65	29	64	70	34	38
